# Supplementary material for: A wearable patch for continuous analysis of thermoregulatory sweat at rest
Source: Nat Commun. 2021 Mar 23;12:1823. doi: 10.1038/s41467-021-22109-z (PMC7987967; doi:10.1038/s41467-021-22109-z)
Supplement: Supplementary file 3 — Source Data [file 41467_2021_22109_MOESM3_ESM.xlsx]

## Sheet: 2c
thigh				calf				wrist				abdomen				chest
time (min)	vol (nL)	rate (nL/min)		time (min)	vol (nL)	rate (nL/min)		time (min)	vol (nL)	rate (nL/min)		time (min)	vol (nL)	rate (nL/min)		time (min)	vol (nL)	rate (nL/min)
249	20			0	0	0	0	47	10			78	10			0	0	0	0
280	391.412	11.981	15.2547	170	570.617	3.35657	4.27372	248	82.1	0.358706	0.456719	142	137.836	1.99744	2.54322	174	31.3676	0.180274	0.918126
				248	636.596	2.56692	3.2683	351	335	2.45534	3.12624	183	194.768	1.38858	1.76799	417	108.8	0.31865	1.62287
350	437.19			351	678.043	1.93175	2.45958	412	593.5	4.2377	5.39561	408	301.5	0.474364	0.603979	742	216.849	0.332459	1.6932
415	497	0.92016	1.17158	412	771.926	1.87361	2.38555					568	420.686	0.744913	0.948453	902	297.444	0.503718	2.56542
435	1002.81	25.2903	32.2006	435	936.749	2.15345	2.74185					598	551.058	4.34574	5.53317	933	323.427	0.838158	4.2687
477	1941.23	22.3435	28.4486	476	1053.92	2.21412	2.8191					1058	620.301	0.150526	0.191656
				517	1076.17	2.08156	2.65033									1152	467.195
				673	1311.35	1.94851	2.48093									1391	500	0.385531	1.9635
			19.2689				2.88492				2.99286				1.93141				2.17197
			14.0845				0.626677				2.47215				1.95595				1.05945
finger				shoulder			wrist
0				0			0
28	902.2	32.2214	455.611	47	450	9.57447	170	941.6	11.0776
44	2305.9	87.7313	1240.52	437	1410.8	5.55217	435	1465.3	3.95245
58	3680.3	98.1714	1388.14	568	1500	0.680916	1391	3067.8	3.35251
				345	900	1.51007
			1028.09			4.32941			6.12754
			501.247			4.09333			4.2974

## Sheet: 3c
10mM NaCl			50mM NaCl			100mM NaCl			200mM NaCl
volume (nL)	admittance (uS)		volume (nL)	admittance (uS)		volume (nL)	admittance (uS)		volume (nL)	admittance (uS)
0	8.594		0	7.1		0	7.2		0	7
61.1	9.49		466	16		61.1	11.85		61.1	17.24
167	10.1		559.5	18.47		167	16		167	24.9
269.8	10.8		649.8	21.42		269.8	20.46		269.8	32.9
369.5	11.55		737.1	24.35		466	30.67		369.5	41.6
466	12.47		821.2	27.3		559.5	36.5		466	50.57
559.5	13.5		902.2	30.24		649.8	42.8		559.5	60.55
649.8	14.53		980.1	33.3		737.1	49.2		649.8	71.22
737.1	15.77		1054.9	36.6		821.2	55.1		737.1	81.88
821.2	16.87		1126.6	40		902.2	61.2		821.2	91.81
902.2	17.83		1195.2	43.8		1126.6	81		902.2	102
980.1	19.1		1382.3	56.3		1195.2	89.5		980.1	112.4
1054.9	20.4		1438.4	60.77		1260.7	98.5		1054.9	123.6
1323	26.5		1491.5	65		1323	107.3		1126.6	135.7
1382.3	28.5		1755.8	106.7		1382.3	116		1195.2	149.1
1438.4	30.2		1961.6	207.9		1438.4	124.5		1260.7	163.5
1541.4	34.5		2137.3	263		1632	166.2		1323	178.1
1632	40.1		2215.4	273		1744.5	207.7		1382.3	191.4
1672.6	43.1		2305.9	284		1775.8	221.4		1438.4	205.4
1710.1	46.4		2408.9	294		1804	236.5		1744.5	343
1744.5	49.8		2524.3	302		1961.6	417.8		1961.6	670
1804	56.2		2586.7	305		1996.3	426		1996.3	698
1961.6	106.9		2652.1	310		2102.9	520		2174.8	841
1996.3	116		2720.7	313		2174.8	538		2355.9	893
2043.4	123.7		2867.2	320		2305.9	565		2408.9	905
2071.6	126.5		2945.1	323		2408.9	581		2465	914
2102.9	128.2		3110.3	330		2465	587		2524.3	923
2137.3	130.6		3197.5	334		2524.3	594		2586.7	931
2174.8	131.6		3287.9	337.8		2586.7	600		2652.1	939.8
2215.4	133.3		3381.3	340.6		2792.4	634		2720.7	948
2259.1	135.6		3477.9	343.6		2867.2	639		2792.4	955
2305.9	137.8		3577.5	346.7		3026.1	652		2867.2	962
2355.9	139.8					3197.5	658		2945.1	973
2408.9	141.6					3477.9	669		3026.1	982
2465	142.7								3110.3	990
2524.3	144.3								3381.3	1000.7
2586.7	145.5								3477.9	1013.5
2652.1	146.5								3577.5	1019
2720.7	148
2792.4	149.6
2867.2	151.1
2945.1	152.4
3026.1	153.6
3110.3	155.3
3197.5	156.32
3287.9	157.4
3381.3	159.2
3477.9	160.2
3577.5	161.1

## Sheet: 3d
10mM NaCl			200mM NaCl
volume (nL)	admittance (uS)		volume (nL)	admittance (uS)
0	8.594		0	7
61.1	9.49		61.1	17.24
167	10.1		167	24.9
269.8	10.8		269.8	32.9
369.5	11.55		369.5	41.6
466	12.47		466	50.57
559.5	13.5		559.5	60.55
649.8	14.53		649.8	71.22
737.1	15.77		737.1	81.88
821.2	16.87		821.2	91.81
902.2	17.83		902.2	102
980.1	19.1		980.1	112.4
1054.9	20.4		1054.9	123.6
1323	26.5		1126.6	135.7
1382.3	28.5		1195.2	149.1
1438.4	30.2		1260.7	163.5
1541.4	34.5		1323	178.1
1632	40.1		1382.3	191.4
1672.6	43.1		1438.4	205.4
1710.1	46.4		1744.5	343
1744.5	49.8		1961.6	670
1804	56.2		1996.3	698
1961.6	106.9		2174.8	841
1996.3	116		2355.9	893
2043.4	123.7		2408.9	905
2071.6	126.5		2465	914
2102.9	128.2		2524.3	923
2137.3	130.6		2586.7	931
2174.8	131.6		2652.1	939.8
2215.4	133.3		2720.7	948
2259.1	135.6		2792.4	955
2305.9	137.8		2867.2	962
2355.9	139.8		2945.1	973
2408.9	141.6		3026.1	982
2465	142.7		3110.3	990
2524.3	144.3		3381.3	1000.7
2586.7	145.5		3477.9	1013.5
2652.1	146.5		3577.5	1019
2720.7	148
2792.4	149.6
2867.2	151.1
2945.1	152.4
3026.1	153.6
3110.3	155.3
3197.5	156.32
3287.9	157.4
3381.3	159.2
3477.9	160.2
3577.5	161.1

## Sheet: 3e
time	rate
13.35
54.42	154.711
91.75	165.229
125.9	175.168
165.9	144.75
199.3	167.964
233.2	159.823
266.5	157.297
297.4	163.301
326.2	168.75
350.8	190
375.8	179.52
404.6	149.375
428.4	172.941
450.5	177.828
471	182.341
492.1	168.626
510.2	185.967
527	189.643
542.5	193.161
558.5	175.5
569.7	234.643
579.8	241.188
590.2	216.346
598	264.615
628	358.4
660.6	245.521
668	240.811
675	282
693.7	376.043
710.6	332.308
718.6	386.25
726.3	425.455
734	449.61
742.6	424.186
751.9	412.258
762	398.02
772.2	412.941
783.1	402.936
794	420.55
804.4	458.077
816.2	420
828.4	421.475
840.4	444
854.8	382.917
868.2	425.373
899.6	381.019
914.8	411.711
930	423.947

## Sheet: 3f
1	0.2867
2	0.2867
3	0.2867
4	0.2867
5	0.2867
6	0.2867
7	0.2867
8	0.2867
9	0.2867
10	0.2867
11	0.2867
12	0.2867
13	0.2867
14	0.2867
15	0.2867
16	0.2867
17	0.2868
18	0.2868
19	0.2868
20	0.2868
21	0.2868
22	0.2868
23	0.2868
24	0.2868
25	0.2868
26	0.2868
27	0.2868
28	0.2868
29	0.2868
30	0.2868
31	0.2868
32	0.2869
33	0.2868
34	0.2869
35	0.2869
36	0.2869
37	0.2869
38	0.2869
39	0.2869
40	0.2869
41	0.2869
42	0.2869
43	0.2869
44	0.2869
45	0.2869
46	0.2869
47	0.2869
48	0.2869
49	0.2869
50	0.2869
51	0.2869
52	0.2869
53	0.2869
54	0.2869
55	0.2869
56	0.2869
57	0.2869
58	0.2869
59	0.2869
60	0.2869
61	0.2869
62	0.2869
63	0.2869
64	0.2869
65	0.2869
66	0.287
67	0.287
68	0.287
69	0.287
70	0.287
71	0.287
72	0.287
73	0.287
74	0.287
75	0.287
76	0.287
77	0.287
78	0.287
79	0.287
80	0.287
81	0.287
82	0.287
83	0.287
84	0.287
85	0.287
86	0.2871
87	0.2871
88	0.2871
89	0.2871
90	0.2871
91	0.2871
92	0.2871
93	0.2871
94	0.2871
95	0.2871
96	0.2871
97	0.2871
98	0.2871
99	0.2871
100	0.2871
101	0.2871
102	0.2872
103	0.2872
104	0.2872
105	0.2872
106	0.2872
107	0.2872
108	0.2872
109	0.2872
110	0.2872
111	0.2872
112	0.2872
113	0.2872
114	0.2872
115	0.2872
116	0.2872
117	0.2872
118	0.2872
119	0.2872
120	0.2872
121	0.2872
122	0.2872
123	0.2303
124	0.2302
125	0.2302
126	0.2301
127	0.2301
128	0.23
129	0.23
130	0.2299
131	0.2299
132	0.2298
133	0.2298
134	0.2297
135	0.2297
136	0.2297
137	0.2296
138	0.2296
139	0.2296
140	0.2295
141	0.2295
142	0.2295
143	0.2294
144	0.2294
145	0.2294
146	0.2294
147	0.2294
148	0.2294
149	0.2294
150	0.2293
151	0.2293
152	0.2293
153	0.2293
154	0.2293
155	0.2293
156	0.2293
157	0.2293
158	0.2293
159	0.2293
160	0.2293
161	0.2293
162	0.2293
163	0.2293
164	0.2292
165	0.2292
166	0.2292
167	0.2292
168	0.2292
169	0.2292
170	0.2292
171	0.2291
172	0.2291
173	0.2291
174	0.2291
175	0.2291
176	0.2291
177	0.2291
178	0.2291
179	0.2291
180	0.2291
181	0.2291
182	0.2291
183	0.2291
184	0.2291
185	0.2292
186	0.2292
187	0.2292
188	0.2292
189	0.2291
190	0.2291
191	0.2291
192	0.2291
193	0.2291
194	0.229
195	0.229
196	0.229
197	0.229
198	0.2289
199	0.2289
200	0.2289
201	0.2289
202	0.2289
203	0.2289
204	0.2289
205	0.2289
206	0.2289
207	0.2288
208	0.2288
209	0.2288
210	0.2288
211	0.2287
212	0.2287
213	0.2287
214	0.2286
215	0.2286
216	0.2286
217	0.2285
218	0.2285
219	0.2285
220	0.2284
221	0.2284
222	0.2284
223	0.2284
224	0.2283
225	0.2283
226	0.2283
227	0.2283
228	0.2283
229	0.2282
230	0.2282
231	0.2282
232	0.2282
233	0.2281
234	0.2281
235	0.2281
236	0.2281
237	0.2281
238	0.2281
239	0.228
240	0.228
241	0.228
242	0.1531
243	0.1532
244	0.1532
245	0.1532
246	0.1532
247	0.1532
248	0.1533
249	0.1533
250	0.1533
251	0.1533
252	0.1533
253	0.1533
254	0.1533
255	0.1533
256	0.1533
257	0.1533
258	0.1533
259	0.1533
260	0.1533
261	0.1534
262	0.1534
263	0.1534
264	0.1534
265	0.1534
266	0.1534
267	0.1534
268	0.1534
269	0.1534
270	0.1534
271	0.1535
272	0.1534
273	0.1535
274	0.1535
275	0.1535
276	0.1536
277	0.1536
278	0.1536
279	0.1536
280	0.1537
281	0.1537
282	0.1537
283	0.1537
284	0.1537
285	0.1537
286	0.1537
287	0.1537
288	0.1537
289	0.1537
290	0.1537
291	0.1538
292	0.1538
293	0.1538
294	0.1538
295	0.1538
296	0.1538
297	0.1538
298	0.1538
299	0.1538
300	0.1538
301	0.1538
302	0.1537
303	0.1537
304	0.1537
305	0.1537
306	0.1537
307	0.1537
308	0.1537
309	0.1537
310	0.1537
311	0.1537
312	0.1537
313	0.1537
314	0.1537
315	0.1537
316	0.1537
317	0.1536
318	0.1536
319	0.1536
320	0.1536
321	0.1536
322	0.1536
323	0.1536
324	0.1536
325	0.1535
326	0.1535
327	0.1535
328	0.1535
329	0.1535
330	0.1535
331	0.1535
332	0.1535
333	0.1535
334	0.1535
335	0.1535
336	0.1534
337	0.1534
338	0.1535
339	0.1535
340	0.1535
341	0.1535
342	0.1535
343	0.1535
344	0.1535
345	0.1535
346	0.1535
347	0.1535
348	0.1535
349	0.1535
350	0.1535
351	0.1535
352	0.1535
353	0.1535
354	0.1535
355	0.1535
356	0.1535
357	0.1535
358	0.1535
359	0.1535
360	0.1535
361	0.08259
362	0.08267
363	0.08272
364	0.08274
365	0.08276
366	0.08276
367	0.08282
368	0.08284
369	0.08286
370	0.0829
371	0.08295
372	0.08299
373	0.08305
374	0.0831
375	0.08312
376	0.08316
377	0.0832
378	0.08325
379	0.08326
380	0.08327
381	0.08327
382	0.08326
383	0.08326
384	0.08326
385	0.08327
386	0.08327
387	0.08327
388	0.08327
389	0.08332
390	0.08329
391	0.08334
392	0.08336
393	0.08338
394	0.08339
395	0.08341
396	0.08345
397	0.08349
398	0.08352
399	0.08357
400	0.08357
401	0.08358
402	0.08357
403	0.08355
404	0.08353
405	0.08349
406	0.08349
407	0.08349
408	0.0835
409	0.08349
410	0.08349
411	0.08349
412	0.08345
413	0.08346
414	0.08343
415	0.0834
416	0.0834
417	0.0834
418	0.08338
419	0.08339
420	0.08338
421	0.0834
422	0.0834
423	0.0834
424	0.08343
425	0.08343
426	0.08341
427	0.08341
428	0.08341
429	0.0834
430	0.08344
431	0.08341
432	0.0834
433	0.08339
434	0.08339
435	0.08338
436	0.0834
437	0.08339
438	0.08337
439	0.08338
440	0.08339
441	0.08339
442	0.0834
443	0.0834
444	0.08342
445	0.08341
446	0.08342
447	0.08339
448	0.08337
449	0.08335
450	0.08335
451	0.08332
452	0.08331
453	0.08329
454	0.08327
455	0.08325
456	0.08322
457	0.08322
458	0.08318
459	0.08319
460	0.08315
461	0.08313
462	0.0831
463	0.0831
464	0.08307
465	0.08306
466	0.08301
467	0.08295
468	0.08298
469	0.08299
470	0.08296
471	0.08296
472	0.08294
473	0.08292
474	0.08291
475	0.08289
476	0.08287
477	0.08287
478	0.08288
479	0.08287
480	0.08287
481	0.08285
482	0.01775
483	0.01771
484	0.01762
485	0.01758
486	0.01759
487	0.01758
488	0.01758
489	0.01763
490	0.01764
491	0.01767
492	0.01769
493	0.01769
494	0.01772
495	0.01775
496	0.01781
497	0.01782
498	0.01788
499	0.0179
500	0.01797
501	0.01798
502	0.018
503	0.01806
504	0.01809
505	0.01812
506	0.01822
507	0.0183
508	0.01835
509	0.0184
510	0.01853
511	0.01858
512	0.01876
513	0.01883
514	0.01889
515	0.0189
516	0.01893
517	0.01891
518	0.01896
519	0.01896
520	0.01897
521	0.01905
522	0.01901
523	0.01899
524	0.01897
525	0.01899
526	0.01898
527	0.01898
528	0.01901
529	0.01905
530	0.01905
531	0.01905
532	0.01905
533	0.01906
534	0.01906
535	0.01904
536	0.01905
537	0.01905
538	0.01905
539	0.01905
540	0.01906
541	0.01909
542	0.01911
543	0.01912
544	0.01913
545	0.01914
546	0.01917
547	0.01919
548	0.01922
549	0.01922
550	0.01922
551	0.01924
552	0.01922
553	0.01927
554	0.01927
555	0.01928
556	0.01927
557	0.0193
558	0.01935
559	0.01933
560	0.01933
561	0.01935
562	0.01939
563	0.0194
564	0.01941
565	0.01944
566	0.01943
567	0.01941
568	0.01946
569	0.01946
570	0.01947
571	0.01948
572	0.01951
573	0.01956
574	0.01955
575	0.01956
576	0.01958
577	0.01958
578	0.0196
579	0.01962
580	0.01964
581	0.01962
582	0.01966
583	0.01967
584	0.01966
585	0.01967
586	0.01969
587	0.01972
588	0.01973
589	0.01976
590	0.01979
591	0.0198
592	0.01984
593	0.01984
594	0.01982
595	0.01987
596	0.01987
597	0.01987
598	0.01987
599	0.01988
600	0.01988
601	0.01989
602	0.01993

## Sheet: 3g
0.2083	0.06414
0.4167	0.06413
0.625	0.06413
0.8333	0.06413
1.042	0.06413
1.25	0.06412
1.458	0.06412
1.667	0.06412
1.875	0.06412
2.083	0.06413
2.292	0.06413
2.5	0.06412
2.708	0.06412
2.917	0.06412
3.125	0.06411
3.333	0.06411
3.542	0.06411
3.75	0.06411
3.958	0.06411
4.167	0.06412
4.375	0.06412
4.583	0.06412
4.792	0.06411
5	0.06411
5.208	0.06411
5.417	0.06411
5.625	0.06411
5.833	0.06411
6.042	0.06411
6.25	0.06411
6.458	0.06411
6.667	0.06411
6.875	0.0641
7.083	0.0641
7.292	0.06409
7.5	0.06409
7.708	0.0641
7.917	0.0641
8.125	0.0641
8.333	0.06409
8.542	0.06409
8.75	0.06409
8.958	0.0641
9.167	0.0641
9.375	0.0641
9.583	0.0641
9.792	0.0641
10	0.0641
10.21	0.06409
10.42	0.06409
10.62	0.06409
10.83	0.06409
11.04	0.06409
11.25	0.06409
11.46	0.0641
11.67	0.0641
11.87	0.0641
12.08	0.0641
12.29	0.0641
12.5	0.06409
12.71	0.06409
12.92	0.06409
13.12	0.06409
13.33	0.06409
13.54	0.06409
13.75	0.06409
13.96	0.06409
14.17	0.06409
14.37	0.06409
14.58	0.06409
14.79	0.06409
15	0.06408
15.21	0.06408
15.42	0.06408
15.62	0.06408
15.83	0.06408
16.04	0.06408
16.25	0.06408
16.46	0.06408
16.67	0.06408
16.87	0.06408
17.08	0.06408
17.29	0.06407
17.5	0.06407
17.71	0.06407
17.92	0.06407
18.12	0.06407
18.33	0.06407
18.54	0.06407
18.75	0.06407
18.96	0.06407
19.17	0.06407
19.37	0.06407
19.58	0.06407
19.79	0.06407
20	0.06407
20.21	0.06406
20.42	0.06406
20.62	0.06406
20.83	0.06406
21.04	0.06407
21.25	0.06407
21.46	0.06406
21.67	0.06406
21.87	0.06406
22.08	0.06406
22.29	0.06406
22.5	0.06406
22.71	0.06406
22.92	0.06406
23.12	0.06406
23.33	0.06406
23.54	0.06406
23.75	0.06406
23.96	0.06406
24.17	0.06406
24.37	0.06406
24.58	0.06406
24.79	0.06406
25	0.06406
25.21	0.06406
25.42	0.06406
25.62	0.06406
25.83	0.06406
26.04	0.06405
26.25	0.06405
26.46	0.06405
26.67	0.06405
26.87	0.06405
27.08	0.06404
27.29	0.06404
27.5	0.06404
27.71	0.06404
27.92	0.06404
28.12	0.06405
28.33	0.06405
28.54	0.06405
28.75	0.06405
28.96	0.06405
29.17	0.06405
29.37	0.06405
29.58	0.06405
29.79	0.06405
30	0.06404
30.21	0.06404
30.42	0.06404
30.62	0.06404
30.83	0.06404
31.04	0.06403
31.25	0.06403
31.46	0.06403
31.67	0.06402
31.87	0.06402
32.08	0.06402
32.29	0.06402
32.5	0.06403
32.71	0.06403
32.92	0.06402
33.12	0.06402
33.33	0.06402
33.54	0.06403
33.75	0.06403
33.96	0.06403
34.17	0.06403
34.37	0.06403
34.58	0.06403
34.79	0.06402
35	0.06402
35.21	0.06402
35.42	0.06402
35.62	0.06402
35.83	0.06402
36.04	0.06403
36.25	0.06403
36.46	0.06402
36.67	0.06402
36.87	0.06402
37.08	0.06402
37.29	0.06402
37.5	0.06402
37.71	0.06401
37.92	0.06401
38.12	0.06401
38.33	0.06401
38.54	0.06402
38.75	0.06402
38.96	0.06401
39.17	0.06401
39.37	0.064
39.58	0.06401
39.79	0.06401
40	0.06401
40.21	0.06401
40.42	0.06401
40.62	0.06401
40.83	0.06401
41.04	0.06401
41.25	0.06401
41.46	0.06401
41.67	0.06401
41.87	0.06401
42.08	0.064
42.29	0.064
42.5	0.064
42.71	0.064
42.92	0.064
43.12	0.064
43.33	0.064
43.54	0.064
43.75	0.064
43.96	0.064
44.17	0.06399
44.37	0.06399
44.58	0.06399
44.79	0.06399
45	0.06399
45.21	0.06399
45.42	0.06399
45.62	0.06399
45.83	0.06399
46.04	0.06399
46.25	0.06398
46.46	0.06398
46.67	0.06398
46.87	0.06398
47.08	0.06398
47.29	0.06398
47.5	0.06397
47.71	0.06397
47.92	0.06397
48.12	0.06397
48.33	0.06397
48.54	0.06396
48.75	0.06396
48.96	0.06396
49.17	0.06396
49.37	0.06396
49.58	0.06396
49.79	0.06396
50	0.06396
50.21	0.06395
50.42	0.06395
50.62	0.06395
50.83	0.06395
51.04	0.06395
51.25	0.06394
51.46	0.06394
51.67	0.06394
51.87	0.06394
52.08	0.06394
52.29	0.06394
52.5	0.06394
52.71	0.06394
52.92	0.06394
53.12	0.06394
53.33	0.06394
53.54	0.06393
53.75	0.06393
53.96	0.06393
54.17	0.06393
54.37	0.06394
54.58	0.06394
54.79	0.06393
55	0.06393
55.21	0.06393
55.42	0.06393
55.62	0.06392
55.83	0.06392
56.04	0.06392
56.25	0.06392
56.46	0.06392
56.67	0.06392
56.87	0.06392
57.08	0.06392
57.29	0.06391
57.5	0.06391
57.71	0.06391
57.92	0.06391
58.12	0.06391
58.33	0.06391
58.54	0.06391
58.75	0.06391
58.96	0.06391
59.17	0.06391
59.37	0.06391
59.58	0.06391
59.79	0.06391
60	0.06391
60.21	0.06391
60.42	0.06391
60.62	0.06392
60.83	0.06392
61.04	0.06392
61.25	0.06392
61.46	0.06392
61.67	0.06391
61.87	0.06391
62.08	0.06391
62.29	0.06391
62.5	0.06391
62.71	0.06391
62.92	0.06392
63.12	0.06392
63.33	0.06391
63.54	0.06391
63.75	0.0639
63.96	0.0639
64.17	0.0639
64.37	0.0639
64.58	0.0639
64.79	0.0639
65	0.0639
65.21	0.0639
65.42	0.0639
65.62	0.0639
65.83	0.0639
66.04	0.06389
66.25	0.06389
66.46	0.06389
66.67	0.06389
66.87	0.0639
67.08	0.0639
67.29	0.0639
67.5	0.0639
67.71	0.0639
67.92	0.06391
68.12	0.06391
68.33	0.06391
68.54	0.0639
68.75	0.0639
68.96	0.0639
69.17	0.0639
69.37	0.0639
69.58	0.0639
69.79	0.0639
70	0.06389
70.21	0.06389
70.42	0.06388
70.62	0.06388
70.83	0.06388
71.04	0.06389
71.25	0.06389
71.46	0.06389
71.67	0.0639
71.87	0.0639
72.08	0.0639
72.29	0.0639
72.5	0.0639
72.71	0.0639
72.92	0.0639
73.12	0.06389
73.33	0.06389
73.54	0.06389
73.75	0.06389
73.96	0.06389
74.17	0.06388
74.37	0.06388
74.58	0.06388
74.79	0.06388
75	0.06388
75.21	0.06388
75.42	0.06388
75.62	0.06388
75.83	0.06388
76.04	0.06388
76.25	0.06388
76.46	0.06389
76.67	0.06389
76.87	0.06389
77.08	0.06388
77.29	0.06388
77.5	0.06388
77.71	0.06388
77.92	0.06387
78.12	0.06387
78.33	0.06387
78.54	0.06387
78.75	0.06387
78.96	0.06386
79.17	0.06386
79.37	0.06386
79.58	0.06386
79.79	0.06386
80	0.06386
80.21	0.06386
80.42	0.06385
80.62	0.06385
80.83	0.06385
81.04	0.06385
81.25	0.06385
81.46	0.06385
81.67	0.06385
81.87	0.06385
82.08	0.06385
82.29	0.06385
82.5	0.06385
82.71	0.06385
82.92	0.06384
83.12	0.06384
83.33	0.06383
83.54	0.06383
83.75	0.06383
83.96	0.06383
84.17	0.06383
84.37	0.06383
84.58	0.06383
84.79	0.06383
85	0.06383
85.21	0.06383
85.42	0.06383
85.62	0.06383
85.83	0.06383
86.04	0.06382
86.25	0.06382
86.46	0.06382
86.67	0.06383
86.87	0.06383
87.08	0.06383
87.29	0.06383
87.5	0.06383
87.71	0.06383
87.92	0.06382
88.12	0.06382
88.33	0.06382
88.54	0.06382
88.75	0.06381
88.96	0.06381
89.17	0.06381
89.37	0.06381
89.58	0.06381
89.79	0.06381
90	0.06381
90.21	0.06382
90.42	0.06382
90.62	0.06382
90.83	0.06382
91.04	0.06381
91.25	0.06381
91.46	0.06381
91.67	0.06381
91.87	0.06381
92.08	0.06381
92.29	0.0638
92.5	0.0638
92.71	0.0638
92.92	0.0638
93.12	0.0638
93.33	0.06379
93.54	0.06379
93.75	0.06379
93.96	0.06379
94.17	0.06379
94.37	0.06379
94.58	0.06379
94.79	0.06379
95	0.06379
95.21	0.06379
95.42	0.06379
95.62	0.06378
95.83	0.06378
96.04	0.06378
96.25	0.06378
96.46	0.06378
96.67	0.06378
96.87	0.06377
97.08	0.06377
97.29	0.06377
97.5	0.06377
97.71	0.06377
97.92	0.06377
98.12	0.06377
98.33	0.06377
98.54	0.06377
98.75	0.06376
98.96	0.06376
99.17	0.06376
99.37	0.06376
99.58	0.06376
99.79	0.06376
100	0.06376
100.2	0.06376
100.4	0.06376
100.6	0.06376
100.8	0.06376
101	0.06375
101.2	0.06375
101.5	0.06375
101.7	0.06375
101.9	0.06375
102.1	0.06375
102.3	0.06374
102.5	0.06374
102.7	0.06374
102.9	0.06373
103.1	0.06374
103.3	0.06374
103.5	0.06374
103.7	0.06374
104	0.06373
104.2	0.06373
104.4	0.06372
104.6	0.06372
104.8	0.06371
105	0.06371
105.2	0.06372
105.4	0.06372
105.6	0.06372
105.8	0.06372
106	0.06371
106.2	0.06371
106.5	0.06371
106.7	0.06371
106.9	0.0637
107.1	0.0637
107.3	0.0637
107.5	0.0637
107.7	0.0637
107.9	0.0637
108.1	0.0637
108.3	0.0637
108.5	0.0637
108.7	0.0637
109	0.0637
109.2	0.0637
109.4	0.06369
109.6	0.06369
109.8	0.06369
110	0.06369
110.2	0.06369
110.4	0.06369
110.6	0.06369
110.8	0.06369
111	0.06369
111.2	0.06369
111.5	0.06368
111.7	0.06368
111.9	0.06369
112.1	0.06369
112.3	0.06369
112.5	0.06369
112.7	0.06369
112.9	0.06368
113.1	0.06368
113.3	0.06368
113.5	0.06368
113.7	0.06367
114	0.06367
114.2	0.06366
114.4	0.06366
114.6	0.06366
114.8	0.06366
115	0.06366
115.2	0.06366
115.4	0.06366
115.6	0.06366
115.8	0.06366
116	0.06366
116.2	0.06366
116.5	0.06365
116.7	0.06365
116.9	0.06364
117.1	0.06364
117.3	0.06364
117.5	0.06364
117.7	0.06364
117.9	0.06364
118.1	0.06364
118.3	0.06364
118.5	0.06363
118.7	0.06363
119	0.06363
119.2	0.06363
119.4	0.06363
119.6	0.06364
119.8	0.06364
120	0.06364
120.2	0.06365
120.4	0.06364
120.6	0.06364
120.8	0.06364
121	0.06363
121.2	0.06363
121.5	0.06363
121.7	0.06363
121.9	0.06362
122.1	0.0636
122.3	0.06359
122.5	0.06359
122.7	0.06394
122.9	0.0657
123.1	0.06959
123.3	0.07449
123.5	0.07842
123.7	0.08056
124	0.08133
124.2	0.08144
124.4	0.08136
124.6	0.08128
124.8	0.08125
125	0.08124
125.2	0.08124
125.4	0.08124
125.6	0.08125
125.8	0.08124
126	0.08124
126.2	0.08124
126.5	0.08124
126.7	0.08124
126.9	0.08124
127.1	0.08124
127.3	0.08124
127.5	0.08123
127.7	0.08123
127.9	0.08123
128.1	0.08123
128.3	0.08123
128.5	0.08123
128.7	0.08124
129	0.08124
129.2	0.08124
129.4	0.08123
129.6	0.08123
129.8	0.08123
130	0.08123
130.2	0.08123
130.4	0.08123
130.6	0.08123
130.8	0.08123
131	0.08123
131.2	0.08123
131.5	0.08123
131.7	0.08122
131.9	0.08122
132.1	0.08122
132.3	0.08122
132.5	0.08121
132.7	0.08121
132.9	0.08121
133.1	0.08121
133.3	0.08121
133.5	0.08121
133.7	0.08121
134	0.08121
134.2	0.08121
134.4	0.08121
134.6	0.08122
134.8	0.08122
135	0.08122
135.2	0.08122
135.4	0.08122
135.6	0.08121
135.8	0.08121
136	0.08121
136.2	0.08121
136.5	0.0812
136.7	0.0812
136.9	0.0812
137.1	0.0812
137.3	0.0812
137.5	0.0812
137.7	0.0812
137.9	0.0812
138.1	0.08119
138.3	0.08119
138.5	0.08119
138.7	0.08119
139	0.08119
139.2	0.08119
139.4	0.08119
139.6	0.08119
139.8	0.08119
140	0.08119
140.2	0.08119
140.4	0.08119
140.6	0.08119
140.8	0.08119
141	0.08118
141.2	0.08118
141.5	0.08119
141.7	0.08119
141.9	0.08119
142.1	0.08119
142.3	0.08119
142.5	0.08119
142.7	0.08119
142.9	0.08119
143.1	0.08119
143.3	0.08119
143.5	0.08119
143.7	0.08119
144	0.08119
144.2	0.0812
144.4	0.08119
144.6	0.08119
144.8	0.08118
145	0.08118
145.2	0.08119
145.4	0.08119
145.6	0.08119
145.8	0.08119
146	0.08118
146.2	0.08119
146.5	0.08119
146.7	0.08119
146.9	0.08119
147.1	0.08119
147.3	0.08119
147.5	0.08119
147.7	0.08119
147.9	0.08119
148.1	0.0812
148.3	0.0812
148.5	0.0812
148.7	0.08119
149	0.08119
149.2	0.08119
149.4	0.08119
149.6	0.08119
149.8	0.08119
150	0.08119
150.2	0.08119
150.4	0.08118
150.6	0.08118
150.8	0.08118
151	0.08118
151.2	0.08118
151.5	0.08118
151.7	0.08119
151.9	0.08119
152.1	0.08119
152.3	0.08119
152.5	0.08118
152.7	0.08119
152.9	0.08119
153.1	0.08119
153.3	0.08119
153.5	0.08119
153.7	0.08118
154	0.08118
154.2	0.08118
154.4	0.08119
154.6	0.08119
154.8	0.08119
155	0.08119
155.2	0.08119
155.4	0.08119
155.6	0.08119
155.8	0.08119
156	0.08119
156.2	0.08119
156.5	0.08119
156.7	0.08119
156.9	0.08119
157.1	0.08119
157.3	0.08119
157.5	0.08119
157.7	0.0812
157.9	0.0812
158.1	0.08119
158.3	0.08119
158.5	0.08119
158.7	0.08118
159	0.08118
159.2	0.08118
159.4	0.08118
159.6	0.08118
159.8	0.08119
160	0.08119
160.2	0.08119
160.4	0.08118
160.6	0.08119
160.8	0.08119
161	0.08118
161.2	0.08118
161.5	0.08118
161.7	0.08118
161.9	0.08118
162.1	0.08118
162.3	0.08118
162.5	0.08118
162.7	0.08118
162.9	0.08118
163.1	0.08118
163.3	0.08118
163.5	0.08118
163.7	0.08118
164	0.08118
164.2	0.08118
164.4	0.08118
164.6	0.08118
164.8	0.08118
165	0.08117
165.2	0.08117
165.4	0.08117
165.6	0.08117
165.8	0.08118
166	0.08118
166.2	0.08117
166.5	0.08117
166.7	0.08118
166.9	0.08118
167.1	0.08118
167.3	0.08118
167.5	0.08117
167.7	0.08117
167.9	0.08117
168.1	0.08117
168.3	0.08117
168.5	0.08117
168.7	0.08117
169	0.08117
169.2	0.08116
169.4	0.08116
169.6	0.08116
169.8	0.08116
170	0.08116
170.2	0.08117
170.4	0.08117
170.6	0.08117
170.8	0.08117
171	0.08117
171.2	0.08117
171.5	0.08116
171.7	0.08116
171.9	0.08117
172.1	0.08117
172.3	0.08117
172.5	0.08117
172.7	0.08117
172.9	0.08117
173.1	0.08117
173.3	0.08117
173.5	0.08116
173.7	0.08116
174	0.08115
174.2	0.08115
174.4	0.08116
174.6	0.08116
174.8	0.08117
175	0.08117
175.2	0.08117
175.4	0.08117
175.6	0.08116
175.8	0.08116
176	0.08116
176.2	0.08116
176.5	0.08116
176.7	0.08116
176.9	0.08116
177.1	0.08116
177.3	0.08116
177.5	0.08116
177.7	0.08116
177.9	0.08116
178.1	0.08116
178.3	0.08116
178.5	0.08115
178.7	0.08115
179	0.08115
179.2	0.08115
179.4	0.08114
179.6	0.08114
179.8	0.08114
180	0.08114
180.2	0.08114
180.4	0.08114
180.6	0.08114
180.8	0.08115
181	0.08115
181.2	0.08114
181.5	0.08114
181.7	0.08114
181.9	0.08114
182.1	0.08114
182.3	0.08113
182.5	0.08113
182.7	0.08113
182.9	0.08113
183.1	0.08112
183.3	0.08112
183.5	0.08112
183.7	0.08113
184	0.08113
184.2	0.08113
184.4	0.08113
184.6	0.08113
184.8	0.08113
185	0.08113
185.2	0.08113
185.4	0.08113
185.6	0.08112
185.8	0.08112
186	0.08112
186.2	0.08112
186.5	0.08112
186.7	0.08112
186.9	0.08111
187.1	0.08111
187.3	0.08111
187.5	0.08111
187.7	0.08111
187.9	0.08111
188.1	0.08111
188.3	0.08112
188.5	0.08112
188.7	0.08112
189	0.08112
189.2	0.08112
189.4	0.08112
189.6	0.08111
189.8	0.08111
190	0.08111
190.2	0.08111
190.4	0.08111
190.6	0.08111
190.8	0.08111
191	0.08111
191.2	0.08111
191.5	0.08111
191.7	0.08111
191.9	0.08111
192.1	0.08111
192.3	0.08111
192.5	0.08111
192.7	0.08111
192.9	0.08111
193.1	0.08111
193.3	0.08112
193.5	0.08111
193.7	0.08111
194	0.08111
194.2	0.08111
194.4	0.08111
194.6	0.08111
194.8	0.0811
195	0.0811
195.2	0.0811
195.4	0.0811
195.6	0.0811
195.8	0.0811
196	0.0811
196.2	0.0811
196.5	0.0811
196.7	0.0811
196.9	0.08111
197.1	0.0811
197.3	0.0811
197.5	0.0811
197.7	0.0811
197.9	0.08109
198.1	0.08109
198.3	0.0811
198.5	0.0811
198.7	0.0811
199	0.0811
199.2	0.0811
199.4	0.0811
199.6	0.0811
199.8	0.08109
200	0.08109
200.2	0.08109
200.4	0.08109
200.6	0.0811
200.8	0.0811
201	0.08109
201.2	0.08109
201.5	0.08109
201.7	0.0811
201.9	0.0811
202.1	0.0811
202.3	0.0811
202.5	0.0811
202.7	0.0811
202.9	0.0811
203.1	0.08109
203.3	0.08109
203.5	0.08108
203.7	0.08108
204	0.08108
204.2	0.08108
204.4	0.08108
204.6	0.08108
204.8	0.08108
205	0.08108
205.2	0.08108
205.4	0.08108
205.6	0.08109
205.8	0.08109
206	0.08109
206.2	0.08109
206.5	0.08109
206.7	0.08109
206.9	0.08108
207.1	0.08108
207.3	0.08108
207.5	0.08108
207.7	0.08108
207.9	0.08108
208.1	0.08107
208.3	0.08107
208.5	0.08107
208.7	0.08107
209	0.08107
209.2	0.08107
209.4	0.08107
209.6	0.08107
209.8	0.08107
210	0.08107
210.2	0.08107
210.4	0.08107
210.6	0.08106
210.8	0.08106
211	0.08106
211.2	0.08106
211.5	0.08106
211.7	0.08106
211.9	0.08106
212.1	0.08106
212.3	0.08106
212.5	0.08106
212.7	0.08106
212.9	0.08106
213.1	0.08106
213.3	0.08106
213.5	0.08105
213.7	0.08105
214	0.08105
214.2	0.08105
214.4	0.08105
214.6	0.08104
214.8	0.08104
215	0.08105
215.2	0.08105
215.4	0.08105
215.6	0.08105
215.8	0.08105
216	0.08105
216.2	0.08105
216.5	0.08104
216.7	0.08104
216.9	0.08104
217.1	0.08104
217.3	0.08104
217.5	0.08104
217.7	0.08104
217.9	0.08103
218.1	0.08103
218.3	0.08103
218.5	0.08103
218.7	0.08103
219	0.08103
219.2	0.08103
219.4	0.08103
219.6	0.08103
219.8	0.08103
220	0.08103
220.2	0.08102
220.4	0.08103
220.6	0.08103
220.8	0.08103
221	0.08103
221.2	0.08102
221.5	0.08101
221.7	0.08101
221.9	0.08101
222.1	0.08101
222.3	0.08101
222.5	0.08101
222.7	0.08101
222.9	0.081
223.1	0.081
223.3	0.081
223.5	0.081
223.7	0.081
224	0.081
224.2	0.08099
224.4	0.08099
224.6	0.08098
224.8	0.08098
225	0.08098
225.2	0.08099
225.4	0.08099
225.6	0.08099
225.8	0.08099
226	0.08098
226.2	0.08098
226.5	0.08098
226.7	0.08098
226.9	0.08098
227.1	0.08098
227.3	0.08097
227.5	0.08097
227.7	0.08097
227.9	0.08097
228.1	0.08096
228.3	0.08096
228.5	0.08096
228.7	0.08096
229	0.08095
229.2	0.08096
229.4	0.08096
229.6	0.08096
229.8	0.08096
230	0.08095
230.2	0.08095
230.4	0.08094
230.6	0.08094
230.8	0.08094
231	0.08094
231.2	0.08093
231.5	0.08093
231.7	0.08093
231.9	0.08093
232.1	0.08093
232.3	0.08094
232.5	0.08094
232.7	0.08094
232.9	0.08094
233.1	0.08094
233.3	0.08094
233.5	0.08094
233.7	0.08094
234	0.08094
234.2	0.08093
234.4	0.08093
234.6	0.08092
234.8	0.08092
235	0.08092
235.2	0.08092
235.4	0.08092
235.6	0.08091
235.8	0.08091
236	0.0809
236.2	0.0809
236.5	0.0809
236.7	0.08091
236.9	0.08091
237.1	0.08091
237.3	0.0809
237.5	0.0809
237.7	0.0809
237.9	0.0809
238.1	0.0809
238.3	0.0809
238.5	0.0809
238.7	0.0809
239	0.0809
239.2	0.08089
239.4	0.08089
239.6	0.08089
239.8	0.08089
240	0.08089
240.2	0.08089
240.4	0.0809
240.6	0.0809
240.8	0.0809
241	0.0809
241.2	0.08089
241.5	0.08089
241.7	0.08089
241.9	0.08089
242.1	0.08089
242.3	0.08089
242.5	0.08088
242.7	0.08088
242.9	0.08088
243.1	0.08088
243.3	0.08088
243.5	0.08116
243.7	0.08263
244	0.08589
244.2	0.09
244.4	0.09331
244.6	0.09511
244.8	0.09576
245	0.09585
245.2	0.09579
245.4	0.09572
245.6	0.09569
245.8	0.09568
246	0.09568
246.2	0.09568
246.5	0.09568
246.7	0.09567
246.9	0.09567
247.1	0.09567
247.3	0.09567
247.5	0.09567
247.7	0.09567
247.9	0.09567
248.1	0.09566
248.3	0.09566
248.5	0.09566
248.7	0.09566
249	0.09566
249.2	0.09565
249.4	0.09565
249.6	0.09565
249.8	0.09565
250	0.09565
250.2	0.09566
250.4	0.09566
250.6	0.09566
250.8	0.09565
251	0.09565
251.2	0.09565
251.5	0.09565
251.7	0.09565
251.9	0.09564
252.1	0.09564
252.3	0.09564
252.5	0.09563
252.7	0.09563
252.9	0.09563
253.1	0.09563
253.3	0.09563
253.5	0.09563
253.7	0.09563
254	0.09562
254.2	0.09562
254.4	0.09562
254.6	0.09562
254.8	0.09562
255	0.09562
255.2	0.09562
255.4	0.09562
255.6	0.09562
255.8	0.09562
256	0.09562
256.2	0.09561
256.5	0.09561
256.7	0.09562
256.9	0.09562
257.1	0.09561
257.3	0.09561
257.5	0.09561
257.7	0.09561
257.9	0.09561
258.1	0.09561
258.3	0.09561
258.5	0.09561
258.7	0.09561
259	0.0956
259.2	0.0956
259.4	0.0956
259.6	0.0956
259.8	0.0956
260	0.09559
260.2	0.09559
260.4	0.09559
260.6	0.0956
260.8	0.0956
261	0.0956
261.2	0.09559
261.5	0.09559
261.7	0.09559
261.9	0.09558
262.1	0.09558
262.3	0.09558
262.5	0.09559
262.7	0.09559
262.9	0.0956
263.1	0.0956
263.3	0.09559
263.5	0.09559
263.7	0.09559
264	0.09558
264.2	0.09558
264.4	0.09558
264.6	0.09558
264.8	0.09558
265	0.09558
265.2	0.09558
265.4	0.09557
265.6	0.09557
265.8	0.09557
266	0.09557
266.2	0.09557
266.5	0.09557
266.7	0.09557
266.9	0.09557
267.1	0.09556
267.3	0.09556
267.5	0.09556
267.7	0.09557
267.9	0.09557
268.1	0.09557
268.3	0.09557
268.5	0.09557
268.7	0.09557
269	0.09556
269.2	0.09556
269.4	0.09556
269.6	0.09556
269.8	0.09556
270	0.09556
270.2	0.09556
270.4	0.09556
270.6	0.09555
270.8	0.09555
271	0.09555
271.2	0.09555
271.5	0.09555
271.7	0.09554
271.9	0.09554
272.1	0.09554
272.3	0.09555
272.5	0.09555
272.7	0.09555
272.9	0.09554
273.1	0.09554
273.3	0.09554
273.5	0.09555
273.7	0.09555
274	0.09555
274.2	0.09555
274.4	0.09554
274.6	0.09555
274.8	0.09555
275	0.09555
275.2	0.09555
275.4	0.09554
275.6	0.09554
275.8	0.09554
276	0.09554
276.2	0.09554
276.5	0.09554
276.7	0.09553
276.9	0.09553
277.1	0.09553
277.3	0.09553
277.5	0.09554
277.7	0.09554
277.9	0.09554
278.1	0.09554
278.3	0.09554
278.5	0.09554
278.7	0.09554
279	0.09554
279.2	0.09554
279.4	0.09554
279.6	0.09554
279.8	0.09555
280	0.09555
280.2	0.09555
280.4	0.09554
280.6	0.09554
280.8	0.09554
281	0.09555
281.2	0.09555
281.5	0.09555
281.7	0.09555
281.9	0.09555
282.1	0.09556
282.3	0.09556
282.5	0.09556
282.7	0.09555
282.9	0.09555
283.1	0.09554
283.3	0.09554
283.5	0.09554
283.7	0.09555
284	0.09555
284.2	0.09556
284.4	0.09556
284.6	0.09556
284.8	0.09555
285	0.09555
285.2	0.09555
285.4	0.09555
285.6	0.09555
285.8	0.09555
286	0.09555
286.2	0.09555
286.5	0.09555
286.7	0.09555
286.9	0.09555
287.1	0.09555
287.3	0.09556
287.5	0.09556
287.7	0.09556
287.9	0.09556
288.1	0.09556
288.3	0.09555
288.5	0.09555
288.7	0.09555
289	0.09555
289.2	0.09555
289.4	0.09555
289.6	0.09555
289.8	0.09555
290	0.09555
290.2	0.09555
290.4	0.09555
290.6	0.09555
290.8	0.09555
291	0.09555
291.2	0.09555
291.5	0.09555
291.7	0.09555
291.9	0.09555
292.1	0.09555
292.3	0.09555
292.5	0.09555
292.7	0.09555
292.9	0.09555
293.1	0.09554
293.3	0.09554
293.5	0.09554
293.7	0.09554
294	0.09554
294.2	0.09554
294.4	0.09554
294.6	0.09554
294.8	0.09554
295	0.09554
295.2	0.09553
295.4	0.09553
295.6	0.09554
295.8	0.09554
296	0.09554
296.2	0.09554
296.5	0.09553
296.7	0.09553
296.9	0.09553
297.1	0.09553
297.3	0.09553
297.5	0.09553
297.7	0.09553
297.9	0.09553
298.1	0.09553
298.3	0.09553
298.5	0.09553
298.7	0.09553
299	0.09553
299.2	0.09553
299.4	0.09552
299.6	0.09552
299.8	0.09552
300	0.09552
300.2	0.09552
300.4	0.09552
300.6	0.09551
300.8	0.09551
301	0.09551
301.2	0.09551
301.5	0.09551
301.7	0.09551
301.9	0.09551
302.1	0.09551
302.3	0.09551
302.5	0.09551
302.7	0.09551
302.9	0.09551
303.1	0.09551
303.3	0.0955
303.5	0.0955
303.7	0.0955
304	0.09551
304.2	0.09551
304.4	0.09551
304.6	0.0955
304.8	0.0955
305	0.0955
305.2	0.09549
305.4	0.0955
305.6	0.0955
305.8	0.0955
306	0.09549
306.2	0.09549
306.5	0.09549
306.7	0.09549
306.9	0.09549
307.1	0.09549
307.3	0.09549
307.5	0.09548
307.7	0.09548
307.9	0.09548
308.1	0.09548
308.3	0.09547
308.5	0.09547
308.7	0.09547
309	0.09547
309.2	0.09547
309.4	0.09547
309.6	0.09547
309.8	0.09547
310	0.09546
310.2	0.09546
310.4	0.09546
310.6	0.09545
310.8	0.09545
311	0.09545
311.2	0.09544
311.5	0.09544
311.7	0.09544
311.9	0.09544
312.1	0.09545
312.3	0.09545
312.5	0.09544
312.7	0.09544
312.9	0.09544
313.1	0.09545
313.3	0.09545
313.5	0.09544
313.7	0.09544
314	0.09544
314.2	0.09543
314.4	0.09543
314.6	0.09543
314.8	0.09543
315	0.09543
315.2	0.09543
315.4	0.09543
315.6	0.09543
315.8	0.09543
316	0.09543
316.2	0.09543
316.5	0.09543
316.7	0.09543
316.9	0.09543
317.1	0.09542
317.3	0.09542
317.5	0.09542
317.7	0.09542
317.9	0.09541
318.1	0.09541
318.3	0.0954
318.5	0.0954
318.7	0.0954
319	0.0954
319.2	0.0954
319.4	0.0954
319.6	0.0954
319.8	0.0954
320	0.0954
320.2	0.0954
320.4	0.0954
320.6	0.09539
320.8	0.09539
321	0.09538
321.2	0.09538
321.5	0.09537
321.7	0.09537
321.9	0.09537
322.1	0.09537
322.3	0.09537
322.5	0.09537
322.7	0.09537
322.9	0.09537
323.1	0.09536
323.3	0.09536
323.5	0.09536
323.7	0.09536
324	0.09536
324.2	0.09536
324.4	0.09536
324.6	0.09536
324.8	0.09536
325	0.09537
325.2	0.09537
325.4	0.09536
325.6	0.09536
325.8	0.09536
326	0.09536
326.2	0.09535
326.5	0.09535
326.7	0.09535
326.9	0.09535
327.1	0.09535
327.3	0.09535
327.5	0.09534
327.7	0.09535
327.9	0.09534
328.1	0.09534
328.3	0.09534
328.5	0.09534
328.7	0.09534
329	0.09533
329.2	0.09533
329.4	0.09532
329.6	0.09532
329.8	0.09531
330	0.09532
330.2	0.09532
330.4	0.09532
330.6	0.09532
330.8	0.09532
331	0.09532
331.2	0.09532
331.5	0.09532
331.7	0.09532
331.9	0.09532
332.1	0.09532
332.3	0.09532
332.5	0.09531
332.7	0.09531
332.9	0.09531
333.1	0.09531
333.3	0.09531
333.5	0.09531
333.7	0.09531
334	0.09531
334.2	0.09531
334.4	0.09531
334.6	0.09531
334.8	0.09531
335	0.0953
335.2	0.0953
335.4	0.0953
335.6	0.0953
335.8	0.0953
336	0.09529
336.2	0.09529
336.5	0.09529
336.7	0.09528
336.9	0.09528
337.1	0.09529
337.3	0.09529
337.5	0.09528
337.7	0.09528
337.9	0.09528
338.1	0.09528
338.3	0.09528
338.5	0.09528
338.7	0.09528
339	0.09528
339.2	0.09528
339.4	0.09528
339.6	0.09527
339.8	0.09527
340	0.09527
340.2	0.09527
340.4	0.09527
340.6	0.09527
340.8	0.09527
341	0.09527
341.2	0.09527
341.5	0.09527
341.7	0.09527
341.9	0.09528
342.1	0.09528
342.3	0.09528
342.5	0.09527
342.7	0.09527
342.9	0.09526
343.1	0.09526
343.3	0.09526
343.5	0.09526
343.7	0.09526
344	0.09526
344.2	0.09526
344.4	0.09526
344.6	0.09526
344.8	0.09526
345	0.09525
345.2	0.09525
345.4	0.09525
345.6	0.09525
345.8	0.09525
346	0.09525
346.2	0.09525
346.5	0.09524
346.7	0.09524
346.9	0.09524
347.1	0.09524
347.3	0.09524
347.5	0.09524
347.7	0.09524
347.9	0.09524
348.1	0.09524
348.3	0.09524
348.5	0.09524
348.7	0.09523
349	0.09523
349.2	0.09523
349.4	0.09523
349.6	0.09523
349.8	0.09523
350	0.09522
350.2	0.09522
350.4	0.09521
350.6	0.0952
350.8	0.0952
351	0.0952
351.2	0.09521
351.5	0.09521
351.7	0.09522
351.9	0.09522
352.1	0.09521
352.3	0.09521
352.5	0.09521
352.7	0.09521
352.9	0.09521
353.1	0.09521
353.3	0.09521
353.5	0.09521
353.7	0.09521
354	0.09522
354.2	0.09522
354.4	0.09521
354.6	0.09521
354.8	0.0952
355	0.0952
355.2	0.0952
355.4	0.0952
355.6	0.0952
355.8	0.0952
356	0.09521
356.2	0.09521
356.5	0.09521
356.7	0.09521
356.9	0.09521
357.1	0.0952
357.3	0.0952
357.5	0.0952
357.7	0.09519
357.9	0.09519
358.1	0.09518
358.3	0.09518
358.5	0.09517
358.7	0.09517
359	0.09518
359.2	0.09519
359.4	0.09519
359.6	0.09519
359.8	0.09518
360	0.09518
360.2	0.09517
360.4	0.09517
360.6	0.09517
360.8	0.09517
361	0.09517
361.2	0.09517
361.5	0.09517
361.7	0.09517
361.9	0.09517
362.1	0.09516
362.3	0.09516
362.5	0.09516
362.7	0.09516
362.9	0.09516
363.1	0.09516
363.3	0.09516
363.5	0.09516
363.7	0.09516
364	0.09516
364.2	0.09516
364.4	0.09516
364.6	0.09515
364.8	0.09515
365	0.09515
365.2	0.09515
365.4	0.09514
365.6	0.09514
365.8	0.09514
366	0.09542
366.2	0.09691
366.5	0.1002
366.7	0.1044
366.9	0.1078
367.1	0.1096
367.3	0.1103
367.5	0.1104
367.7	0.1103
367.9	0.1102
368.1	0.1102
368.3	0.1102
368.5	0.1102
368.7	0.1102
369	0.1102
369.2	0.1102
369.4	0.1102
369.6	0.1102
369.8	0.1102
370	0.1102
370.2	0.1102
370.4	0.1102
370.6	0.1102
370.8	0.1102
371	0.1102
371.2	0.1102
371.5	0.1102
371.7	0.1102
371.9	0.1102
372.1	0.1102
372.3	0.1102
372.5	0.1102
372.7	0.1102
372.9	0.1102
373.1	0.1102
373.3	0.1102
373.5	0.1102
373.7	0.1102
374	0.1102
374.2	0.1101
374.4	0.1101
374.6	0.1101
374.8	0.1101
375	0.1101
375.2	0.1101
375.4	0.1101
375.6	0.1101
375.8	0.1101
376	0.1101
376.2	0.1101
376.5	0.1101
376.7	0.1101
376.9	0.1101
377.1	0.1101
377.3	0.1101
377.5	0.1101
377.7	0.1101
377.9	0.1101
378.1	0.1101
378.3	0.1101
378.5	0.1101
378.7	0.1101
379	0.1101
379.2	0.1101
379.4	0.1101
379.6	0.1101
379.8	0.1101
380	0.1101
380.2	0.1101
380.4	0.1101
380.6	0.1101
380.8	0.1101
381	0.1101
381.2	0.1101
381.5	0.1101
381.7	0.1101
381.9	0.1101
382.1	0.1101
382.3	0.1101
382.5	0.1101
382.7	0.1101
382.9	0.1101
383.1	0.1101
383.3	0.1101
383.5	0.1101
383.7	0.1101
384	0.1101
384.2	0.1101
384.4	0.1101
384.6	0.1101
384.8	0.1101
385	0.1101
385.2	0.1101
385.4	0.1101
385.6	0.1101
385.8	0.1101
386	0.1101
386.2	0.1101
386.5	0.1101
386.7	0.1101
386.9	0.1101
387.1	0.1101
387.3	0.1101
387.5	0.1101
387.7	0.1101
387.9	0.1101
388.1	0.1101
388.3	0.1101
388.5	0.1101
388.7	0.1101
389	0.1101
389.2	0.1101
389.4	0.1101
389.6	0.1101
389.8	0.1101
390	0.1101
390.2	0.1101
390.4	0.1101
390.6	0.1101
390.8	0.1101
391	0.1101
391.2	0.1101
391.5	0.1101
391.7	0.1101
391.9	0.1101
392.1	0.1101
392.3	0.1101
392.5	0.1101
392.7	0.1101
392.9	0.1101
393.1	0.1101
393.3	0.1101
393.5	0.1101
393.7	0.1101
394	0.1101
394.2	0.1101
394.4	0.1101
394.6	0.1101
394.8	0.1101
395	0.1101
395.2	0.1101
395.4	0.1101
395.6	0.1101
395.8	0.1101
396	0.1101
396.2	0.1101
396.5	0.1101
396.7	0.1101
396.9	0.1101
397.1	0.1101
397.3	0.1101
397.5	0.1101
397.7	0.1101
397.9	0.1101
398.1	0.1101
398.3	0.1101
398.5	0.1101
398.7	0.1101
399	0.1101
399.2	0.1101
399.4	0.1101
399.6	0.1101
399.8	0.1101
400	0.1101
400.2	0.1101
400.4	0.1101
400.6	0.1101
400.8	0.1101
401	0.1101
401.2	0.1101
401.5	0.1101
401.7	0.1101
401.9	0.1101
402.1	0.1101
402.3	0.1101
402.5	0.1101
402.7	0.1101
402.9	0.1101
403.1	0.1101
403.3	0.1101
403.5	0.1101
403.7	0.1101
404	0.1101
404.2	0.1101
404.4	0.11
404.6	0.11
404.8	0.1101
405	0.11
405.2	0.11
405.4	0.11
405.6	0.11
405.8	0.11
406	0.11
406.2	0.11
406.5	0.11
406.7	0.11
406.9	0.11
407.1	0.11
407.3	0.11
407.5	0.11
407.7	0.11
407.9	0.11
408.1	0.11
408.3	0.11
408.5	0.11
408.7	0.11
409	0.11
409.2	0.11
409.4	0.11
409.6	0.11
409.8	0.11
410	0.11
410.2	0.11
410.4	0.11
410.6	0.11
410.8	0.11
411	0.11
411.2	0.11
411.5	0.11
411.7	0.11
411.9	0.11
412.1	0.11
412.3	0.11
412.5	0.11
412.7	0.11
412.9	0.11
413.1	0.11
413.3	0.11
413.5	0.11
413.7	0.11
414	0.11
414.2	0.11
414.4	0.11
414.6	0.11
414.8	0.11
415	0.11
415.2	0.11
415.4	0.11
415.6	0.11
415.8	0.11
416	0.11
416.2	0.11
416.5	0.11
416.7	0.11
[truncated: 2,170 more rows]

## Sheet: 3h
1	6.503e-09	1	4.039e-09	1	1.01e-08	1	1.191e-08	1	1.465e-08	1	1.894e-08
2	3.599e-09	2	4.106e-09	2	9.46e-09	2	1.108e-08	2	1.396e-08	2	1.788e-08
3	2.244e-09	3	4.033e-09	3	8.67e-09	3	1.057e-08	3	1.345e-08	3	1.755e-08
4	1.957e-09	4	3.997e-09	4	8.28e-09	4	1.005e-08	4	1.305e-08	4	1.705e-08
5	1.588e-09	5	3.941e-09	5	7.77e-09	5	9.62e-09	5	1.275e-08	5	1.643e-08
6	1.255e-09	6	3.927e-09	6	7.48e-09	6	9.21e-09	6	1.244e-08	6	1.59e-08
7	1.097e-09	7	3.927e-09	7	7.31e-09	7	9.04e-09	7	1.216e-08	7	1.553e-08
8	1.015e-09	8	3.847e-09	8	7.09e-09	8	8.92e-09	8	1.2e-08	8	1.515e-08
9	8.57e-10	9	3.812e-09	9	6.95e-09	9	8.8e-09	9	1.19e-08	9	1.488e-08
10	1.073e-09	10	3.751e-09	10	6.76e-09	10	8.7e-09	10	1.175e-08	10	1.461e-08
11	1.124e-09	11	3.711e-09	11	6.66e-09	11	8.64e-09	11	1.151e-08	11	1.442e-08
12	1.088e-09	12	3.671e-09	12	6.55e-09	12	8.53e-09	12	1.148e-08	12	1.424e-08
13	1.008e-09	13	3.652e-09	13	6.48e-09	13	8.44e-09	13	1.133e-08	13	1.404e-08
14	9.22e-10	14	3.613e-09	14	6.4e-09	14	8.39e-09	14	1.122e-08	14	1.393e-08
15	1.064e-09	15	3.602e-09	15	6.27e-09	15	8.32e-09	15	1.113e-08	15	1.382e-08
16	1.108e-09	16	3.584e-09	16	6.23e-09	16	8.27e-09	16	1.083e-08	16	1.369e-08
17	1.426e-09	17	3.543e-09	17	6.16e-09	17	8.21e-09	17	1.076e-08	17	1.355e-08
18	1.331e-09	18	3.51e-09	18	6.09e-09	18	8.16e-09	18	1.068e-08	18	1.343e-08
19	1.246e-09	19	3.524e-09	19	6.07e-09	19	8.11e-09	19	1.064e-08	19	1.337e-08
20	1.233e-09	20	3.484e-09	20	6.01e-09	20	8.06e-09	20	1.064e-08	20	1.32e-08
21	1.177e-09	21	3.458e-09	21	5.93e-09	21	7.91e-09	21	1.054e-08	21	1.315e-08
22	1.104e-09	22	3.454e-09	22	5.94e-09	22	7.88e-09	22	1.05e-08	22	1.311e-08
23	1.062e-09	23	3.434e-09	23	5.89e-09	23	7.81e-09	23	1.05e-08	23	1.301e-08
24	1.16e-09	24	3.674e-09	24	5.88e-09	24	7.79e-09	24	1.046e-08	24	1.299e-08
25	1.091e-09	25	3.573e-09	25	5.82e-09	25	8.04e-09	25	1.041e-08	25	1.291e-08
26	1.071e-09	26	3.428e-09	26	5.78e-09	26	7.73e-09	26	1.041e-08	26	1.293e-08
27	1.017e-09	27	3.427e-09	27	5.75e-09	27	7.77e-09	27	1.031e-08	27	1.283e-08
28	1.06e-09	28	3.448e-09	28	5.76e-09	28	7.73e-09	28	1.033e-08	28	1.275e-08
29	1.026e-09	29	3.316e-09	29	5.69e-09	29	7.82e-09	29	1.023e-08	29	1.267e-08
30	1.08e-09	30	3.367e-09	30	5.67e-09	30	7.68e-09	30	1.021e-08	30	1.274e-08
31	1.057e-09	31	3.412e-09	31	5.65e-09	31	7.67e-09	31	1.019e-08	31	1.27e-08
32	1.002e-09	32	3.328e-09	32	5.65e-09	32	7.64e-09	32	1.015e-08	32	1.259e-08
33	1e-09	33	3.356e-09	33	5.64e-09	33	7.66e-09	33	1.012e-08	33	1.26e-08
34	1.017e-09	34	3.357e-09	34	5.62e-09	34	7.61e-09	34	1.012e-08	34	1.257e-08
35	1.015e-09	35	3.358e-09	35	5.61e-09	35	7.66e-09	35	1.009e-08	35	1.248e-08
36	1.057e-09	36	3.34e-09	36	5.6e-09	36	7.62e-09	36	1.006e-08	36	1.257e-08
37	9.48e-10	37	3.319e-09	37	5.58e-09	37	7.63e-09	37	1.007e-08	37	1.248e-08
38	9.73e-10	38	3.342e-09	38	5.58e-09	38	7.56e-09	38	1.002e-08	38	1.247e-08
39	1.028e-09	39	3.316e-09	39	5.55e-09	39	7.58e-09	39	9.93e-09	39	1.244e-08
40	1.017e-09	40	3.318e-09	40	5.55e-09	40	7.56e-09	40	9.91e-09	40	1.245e-08
41	8.11e-10	41	3.333e-09	41	5.52e-09	41	7.58e-09	41	9.9e-09	41	1.237e-08
42	9.42e-10	42	3.266e-09	42	5.51e-09	42	7.6e-09	42	9.93e-09	42	1.233e-08
43	1.022e-09	43	3.321e-09	43	5.51e-09	43	7.59e-09	43	9.88e-09	43	1.239e-08
44	9.97e-10	44	3.33e-09	44	5.49e-09	44	7.59e-09	44	9.88e-09	44	1.238e-08
45	9.93e-10	45	3.3e-09	45	5.48e-09	45	7.55e-09	45	9.86e-09	45	1.233e-08
46	9.42e-10	46	3.307e-09	46	5.47e-09	46	7.56e-09	46	9.88e-09	46	1.23e-08
47	1.051e-09	47	3.328e-09	47	5.45e-09	47	7.54e-09	47	9.87e-09	47	1.235e-08
48	1.035e-09	48	3.282e-09	48	5.43e-09	48	7.53e-09	48	9.85e-09	48	1.244e-08
49	1.06e-09	49	3.29e-09	49	5.41e-09	49	7.5e-09	49	9.87e-09	49	1.239e-08
50	1.028e-09	50	3.291e-09	50	5.45e-09	50	7.5e-09	50	9.86e-09	50	1.232e-08
51	1.031e-09	51	3.266e-09	51	5.43e-09	51	7.49e-09	51	9.84e-09	51	1.239e-08
52	1.053e-09	52	3.287e-09	52	5.43e-09	52	7.5e-09	52	9.88e-09	52	1.226e-08
53	1.066e-09	53	3.265e-09	53	5.4e-09	53	7.49e-09	53	9.88e-09	53	1.235e-08
54	1.075e-09	54	3.258e-09	54	5.42e-09	54	7.52e-09	54	9.85e-09	54	1.22e-08
55	1.073e-09	55	3.283e-09	55	5.4e-09	55	7.49e-09	55	9.84e-09	55	1.22e-08
56	1.164e-09	56	3.297e-09	56	5.41e-09	56	7.5e-09	56	9.86e-09	56	1.224e-08
57	1.093e-09	57	3.3e-09	57	5.41e-09	57	7.5e-09	57	9.87e-09	57	1.231e-08
58	1.104e-09	58	3.272e-09	58	5.59e-09	58	7.48e-09	58	9.86e-09	58	1.228e-08
59	1.053e-09	59	3.27e-09	59	5.54e-09	59	7.5e-09	59	9.88e-09	59	1.238e-08
60	1.031e-09	60	3.256e-09	60	5.21e-09	60	7.5e-09	60	9.91e-09	60	1.238e-08
61	1.04e-09	61	3.269e-09	61	5.4e-09	61	7.5e-09	61	9.93e-09	61	1.229e-08
62	1.046e-09	62	3.268e-09	62	5.5e-09	62	7.47e-09	62	9.87e-09	62	1.238e-08
63	1.046e-09	63	3.274e-09	63	5.35e-09	63	7.5e-09	63	9.86e-09	63	1.236e-08
64	1.04e-09	64	3.234e-09	64	5.36e-09	64	7.49e-09	64	9.87e-09	64	1.226e-08
65	1.048e-09	65	3.28e-09	65	5.39e-09	65	7.45e-09	65	9.88e-09	65	1.226e-08
66	1.057e-09	66	3.273e-09	66	5.39e-09	66	7.49e-09	66	9.86e-09	66	1.229e-08
67	1.106e-09	67	3.274e-09	67	5.38e-09	67	7.55e-09	67	9.87e-09	67	1.229e-08
68	1.071e-09	68	3.252e-09	68	5.38e-09	68	7.49e-09	68	9.92e-09	68	1.238e-08
69	1.08e-09	69	3.263e-09	69	5.36e-09	69	7.52e-09	69	9.89e-09	69	1.24e-08
70	1.037e-09	70	3.244e-09	70	5.38e-09	70	7.5e-09	70	9.89e-09	70	1.223e-08
71	1.093e-09	71	3.269e-09	71	5.39e-09	71	7.45e-09	71	9.87e-09	71	1.22e-08
72	1.106e-09	72	3.255e-09	72	5.37e-09	72	7.54e-09	72	9.83e-09	72	1.232e-08
73	1.028e-09	73	3.26e-09	73	5.36e-09	73	7.56e-09	73	9.91e-09	73	1.226e-08
74	1.048e-09	74	3.258e-09	74	5.34e-09	74	7.51e-09	74	9.94e-09	74	1.225e-08
75	1.026e-09	75	3.26e-09	75	5.37e-09	75	7.51e-09	75	9.95e-09	75	1.223e-08
76	1.048e-09	76	3.235e-09	76	5.39e-09	76	7.5e-09	76	9.94e-09	76	1.22e-08
77	1.057e-09	77	3.218e-09	77	5.37e-09	77	7.48e-09	77	9.94e-09	77	1.225e-08
78	1.048e-09	78	3.238e-09	78	5.36e-09	78	7.48e-09	78	9.96e-09	78	1.23e-08
79	1.026e-09	79	3.202e-09	79	5.38e-09	79	7.53e-09	79	9.98e-09	79	1.223e-08
80	1.024e-09	80	3.232e-09	80	5.42e-09	80	7.53e-09	80	9.97e-09	80	1.227e-08
81	1.024e-09	81	3.235e-09	81	5.38e-09	81	7.5e-09	81	9.96e-09	81	1.223e-08
82	1.015e-09	82	3.224e-09	82	5.32e-09	82	7.53e-09	82	9.89e-09	82	1.231e-08
83	1.051e-09	83	3.241e-09	83	5.36e-09	83	7.57e-09	83	9.94e-09	83	1.224e-08
84	1.035e-09	84	3.216e-09	84	5.36e-09	84	7.53e-09	84	9.97e-09	84	1.228e-08
85	1.015e-09	85	3.246e-09	85	5.45e-09	85	7.61e-09	85	9.97e-09	85	1.235e-08
86	1.051e-09	86	3.242e-09	86	5.4e-09	86	7.52e-09	86	9.98e-09	86	1.222e-08
87	1.062e-09	87	3.248e-09	87	5.37e-09	87	7.54e-09	87	9.96e-09	87	1.226e-08
88	1.031e-09	88	3.235e-09	88	5.4e-09	88	7.56e-09	88	9.99e-09	88	1.223e-08
89	1.024e-09	89	3.238e-09	89	5.4e-09	89	7.59e-09	89	9.97e-09	89	1.232e-08
90	1.071e-09	90	3.193e-09	90	5.39e-09	90	7.59e-09	90	9.98e-09	90	1.234e-08
91	1.071e-09	91	3.207e-09	91	5.39e-09	91	7.58e-09	91	9.97e-09	91	1.232e-08
92	1.057e-09	92	3.277e-09	92	5.41e-09	92	7.54e-09	92	9.97e-09	92	1.221e-08
93	1.037e-09	93	3.249e-09	93	5.39e-09	93	7.59e-09	93	9.97e-09	93	1.239e-08
94	1.035e-09	94	3.251e-09	94	5.41e-09	94	7.62e-09	94	9.96e-09	94	1.232e-08
95	1.062e-09	95	3.246e-09	95	5.38e-09	95	7.64e-09	95	1.03e-08	95	1.23e-08
96	1.084e-09	96	3.235e-09	96	5.38e-09	96	7.64e-09	96	9.92e-09	96	1.237e-08
97	1.042e-09	97	3.238e-09	97	5.4e-09	97	7.62e-09	97	1.003e-08	97	1.228e-08
98	1.011e-09	98	3.237e-09	98	5.41e-09	98	7.6e-09	98	1.007e-08	98	1.232e-08
99	1.026e-09	99	3.232e-09	99	5.39e-09	99	7.63e-09	99	1e-08	99	1.226e-08
100	9.88e-10	100	3.231e-09	100	5.43e-09	100	7.64e-09	100	9.93e-09	100	1.22e-08

## Sheet: 4b
hr	min	tot. min	rate	hr	min	sec	tot. min	HR
7	30	450	6.93733	7	35	0	455	76
8	2	482	3.1125	8	5	27	485.45	84
8	14	494	2.38333	8	15	3	495.05	87
8	26	506	49.8333	8	20	25	500.417	116
8	55	535	1.7931	8	20	54	500.9	123
9	16	556	2.09524	8	22	5	502.083	144
9	31	571	8.4	8	22	32	502.533	137
9	49	589	9.73684	8	28	6	508.1	129
10	8	608	5.43158	8	28	36	508.6	118
10	33	633	5.792	8	30	2	510.033	102
10	55	655	4.19091	8	30	56	510.933	133
11	7	667	14.15	8	31	4	511.067	129
11	24	684	7.64706	8	33	36	513.6	115
11	29	689	18.4	8	33	58	513.967	107
11	36	696	30.2857	8	34	40	514.667	98
11	43	703	23.7143	8	36	9	516.15	92
11	50	710	24.6	8	42	46	522.767	85
12	1	721	21.2545	8	48	6	528.1	76
12	11	731	28.8	8	51	35	531.583	89
12	20	740	2.44444	8	55	6	535.1	86
12	23	743	38	8	58	51	538.85	83
12	27	747	64	9	7	39	547.65	83
12	31	751	53.5	9	15	0	555	90
12	39	759	3.25	9	21	6	561.1	76
12	56	776	7.88235	9	30	59	570.983	82
13	14	794	11.6667	9	33	15	573.25	94
13	32	812	7.77778	9	34	54	574.9	119
				9	35	8	575.133	122
				9	37	59	577.983	88
				9	38	28	578.467	80
				9	39	56	579.933	78
				9	41	5	581.083	113
				9	42	36	582.6	68
				9	43	1	583.017	89
				9	45	46	585.767	76
				9	47	1	587.017	100
				9	48	20	588.333	96
				9	59	26	599.433	77
				10	4	32	604.533	77
				10	15	1	615.017	72
				10	22	44	622.733	72
				10	35	19	635.317	71
				10	41	6	641.1	82
				10	46	24	646.4	75
				10	55	36	655.6	86
				10	57	27	657.45	92
				10	57	46	657.767	88
				10	58	19	658.317	102
				10	58	34	658.567	85
				11	0	0	660	78
				11	9	59	669.983	74
				11	15	23	675.383	76
				11	23	43	683.717	69
				11	25	12	685.2	71
				11	26	27	686.45	76
				11	28	45	688.75	81
				11	30	52	690.867	88
				11	33	28	693.467	165
				11	35	10	695.167	179
				11	35	24	695.4	177
				11	36	37	696.617	117
				11	37	7	697.117	119
				11	41	28	701.467	128
				11	44	2	704.033	122
				11	46	21	706.35	88
				11	46	34	706.567	100
				11	48	14	708.233	78
				11	49	45	709.75	86
				11	50	0	710	75
				11	51	15	711.25	76
				11	52	40	712.667	82
				11	54	56	714.933	80
				11	55	21	715.35	75
				12	4	14	724.233	71
				12	7	34	727.567	93
				12	11	31	731.517	132
				12	12	55	732.917	108
				12	13	21	733.35	96
				12	23	43	743.717	110
				12	26	32	746.533	151
				12	31	42	751.7	124
				12	32	29	752.483	130
				12	34	43	754.717	115
				12	36	49	756.817	120
				12	39	5	759.083	117
				12	41	8	761.133	107
				12	43	12	763.2	97
				12	44	14	764.233	111
				12	45	26	765.433	98
				12	47	31	767.517	93
				12	49	9	769.15	101
				12	51	14	771.233	97
				12	53	10	773.167	99
				12	55	4	775.067	99
				12	57	3	777.05	97
				13	4	22	784.367	87
				13	9	56	789.933	96
				13	15	29	795.483	71
				13	24	13	804.217	83
				13	29	15	809.25	75
				13	33	3	813.05	89

## Sheet: 4c
time	pH	Cl		time	HR	time	rate
1	-0.2389	-0.001518		200	75	340
2	-0.1297	-0.01097		448	76	355	2427.56
3	-0.006029	-0.002412		475	78	371	2238.19
4	-0.04581	-0.009936		495	72	395	1467.03
5	-0.0668	-0.009085		537	75	418	1504.99
6	-0.068	-0.01194		594	76	432	2430.06
7	-0.4051	-0.1045		633	75	448	2089.18
8	-0.04449	0.06758		700	77	460	2736.09
9	0.1233	0.03645		804	80	475	2149.28
10	-0.2013	-0.009226		862	80	495	1578.02
11	-0.1051	-0.008232		958	123	503	3881.43
12	-0.1073	-0.01489		961	114	519	1898.3
13	-0.03339	-0.01824		970	110	537	1659.09
14	-0.04758	-0.007609		997	88	559	1326.59
15	0.03094	-0.00407		1067	76	571	2382.59
16	-0.02648	-0.03391		1177	78	594	1220.96
17	-0.0786	-0.006825		1266	74	608	1957.38
18	-0.05074	0.0008287		1380	68	620	2234.12
19	-0.07788	3.406e-05		1465	70	633	2016.58
20	-0.07957	-0.01399		1516	71	642	2846.85
21	-0.06064	-0.005518		1543	70	670	1766.49
22	-0.01582	-0.005903		1653	78	689	1259.2
23	0.138	-0.06226		1866	75	700	2105.57
24	-0.1175	0.02386		2013	74	719	1187.76
25	-0.1479	0.02287		2193	74	741	1002.65
26	-0.06962	7.858e-05		2308	74	760	1129.71
27	-0.1179	-0.003892		2475	74	787	1520.84
28	-0.07371	-0.003369				804	1152.83
29	-0.08854	-0.004268				835	1209.65
30	-0.0888	-0.007404				862	1913.61
31	-0.06308	-0.004883				895	2246.97
32	-0.05972	-0.003906				961	736.565
33	-0.0599	-0.003117				980	5179.71
34	-0.05986	-0.004854				1000	1942.84
35	-0.05758	-0.002467				1020	928.998
36	-0.05827	-0.004605				1040	1192
37	-0.05315	-0.002251				1067	1489.41
38	-0.05332	-0.003423				1107	591.759
39	-0.05303	-0.006623				1128	606
40	-0.0554	-0.00469				1177	853.594
41	-0.1304	-0.02496				1215	1687.87
42	0.001067	-0.009882				1246	566.512
43	-0.04709	-0.003368				1266	903.546
44	-0.0578	-0.00389				1313	1234.69
45	-0.05983	-0.006885				1380	621.738
46	-0.05541	-0.004881				1465	1064.99
47	-0.05949	-0.00462				1516	472.442
48	-0.05254	-0.003725				1543	917.529
49	-0.0536	-0.004836				1600	899.006
50	-0.3811	-0.0496				1653	499.435
51	-0.1496	-0.02209				1723	782.952
52	-0.1068	-0.00644				1809	665.895
53	-0.06769	-0.003451				1866	517.971
54	0.2918	0.1692				1940	822.031
55	-0.01676	-0.002596				2013	866.995
56	-0.04775	-0.003519				2093	819.767
57	-0.0503	-0.003026				2193	680.417
58	-0.05261	-0.003119				2239	759.871
59	-0.04872	-0.005071				2308	513.958
60	-0.05405	-0.004697				2362	669.293
61	-0.05326	-0.003551				2475	325.095
62	-0.05364	-0.004311
63	-0.04917	-0.004415
64	-0.01014	0.02074
65	0.07377	0.007947
66	-0.2155	-0.03009
67	-0.05869	-0.004595
68	-0.05091	-0.004848
69	-0.05111	-0.004534
70	-0.05122	-0.005381
71	-0.0507	-0.005001
72	-0.05064	-0.01594
73	-0.04352	-0.003203
74	-0.0581	-0.004512
75	-0.1033	-0.00596
76	-0.08741	-0.007785
77	-0.1065	-0.008808
78	-0.05387	-0.007347
79	-0.04562	0.001171
80	-0.0655	-0.01617
81	-0.2069	-0.06939
82	-0.03141	0.001909
83	-0.07288	-0.0113
84	-0.06313	-0.006771
85	-0.06779	-0.008675
86	-0.0628	-0.01036
87	-0.04471	-0.00306
88	-0.04735	-0.01096
89	-0.06494	-0.004645
90	-0.0561	-0.003173
91	-0.06396	0.00623
92	-0.02843	-0.002431
93	-0.06011	-0.01224
94	-0.07237	-0.01391
95	-0.0827	-0.01324
96	-0.09253	-0.01514
97	-0.06922	-0.006273
98	-0.03014	0.02393
99	0.01332	0.004597
100	-0.1039	-0.008457
101	-0.01783	0.009776
102	-8.938e-05	0.02293
103	-0.02962	0.02115
104	-0.1919	-0.06521
105	-0.14	-0.01144
106	-0.1222	0.004536
107	-0.06537	-0.01975
108	0.1935	0.01826
109	0.1868	0.00127
110	0.1843	-0.01127
111	0.1726	0.03001
112	0.1685	0.03682
113	0.1672	0.03229
114	0.1293	-0.02901
115	0.191	0.06056
116	0.1666	0.06499
117	0.1851	0.05762
118	0.1671	0.06837
119	0.1531	0.03498
120	0.1836	0.08684
121	0.1429	0.05823
122	0.2014	0.1024
123	0.2244	0.1107
124	0.1999	0.1146
125	0.1741	0.08436
126	0.1741	0.08677
127	0.1582	0.07591
128	0.1387	0.0786
129	0.1665	0.08011
130	0.1646	0.07867
131	0.1615	0.07606
132	0.1623	0.07896
133	0.1623	0.07959
134	0.1633	0.0812
135	0.1636	0.08086
136	0.1627	0.08302
137	0.1469	0.06177
138	0.1599	0.07994
139	0.1516	0.08034
140	0.1614	0.08755
141	0.1611	0.0762
142	0.1528	0.08105
143	0.1528	0.07706
144	0.161	0.06679
145	0.1499	0.06495
146	0.1447	0.0707
147	0.1424	0.06439
148	0.07124	0.06608
149	0.1157	0.03129
150	0.1424	0.06714
151	0.1362	0.07025
152	0.1434	0.06564
153	0.2089	0.1323
154	0.1609	0.1102
155	0.2382	0.1081
156	0.1758	0.08141
157	0.1813	0.06884
158	0.2053	0.1667
159	0.236	0.1458
160	0.1935	0.133
161	0.2245	0.08942
162	0.1646	0.1293
163	0.2315	0.1492
164	0.1875	0.1415
165	0.1916	0.1533
166	0.1482	0.1142
167	0.1632	0.08461
168	0.1901	0.1321
169	0.1715	0.1084
170	0.1698	0.1075
171	0.1671	0.1065
172	0.1327	0.09228
173	0.1664	0.1057
174	0.1717	0.1111
175	0.1658	0.1039
176	0.1604	0.1021
177	0.1647	0.1043
178	0.1654	0.1048
179	0.1653	0.1052
180	0.1645	0.1045
181	0.1658	0.106
182	0.1646	0.1054
183	0.1661	0.1059
184	0.1649	0.1058
185	0.1654	0.106
186	0.1559	0.1048
187	0.1527	0.0944
188	0.162	0.1024
189	0.1636	0.1033
190	0.1628	0.1055
191	0.1632	0.1048
192	0.1633	0.1058
193	0.1633	0.106
194	0.1625	0.106
195	0.1617	0.1053
196	0.1639	0.1064
197	0.1605	0.1047
198	0.1615	0.1052
199	0.162	0.1056
200	0.162	0.1058
201	0.1633	0.107
202	0.1638	0.1079
203	0.1635	0.1072
204	0.1617	0.1074
205	0.1632	0.1082
206	0.1632	0.1069
207	0.1632	0.1077
208	0.1468	0.1081
209	0.1507	0.08905
210	0.1798	0.1316
211	0.172	0.1095
212	0.161	0.1084
213	0.173	0.1229
214	0.1687	0.1114
215	0.1642	0.1126
216	0.1617	0.1087
217	0.162	0.1068
218	0.1695	0.1148
219	0.1526	0.1007
220	0.1361	0.09033
221	0.1624	0.09212
222	0.1774	0.1285
223	0.1656	0.1122
224	0.1634	0.11
225	0.1611	0.1058
226	0.1349	0.09942
227	0.1628	0.1042
228	0.1363	0.1034
229	0.1608	0.09779
230	0.155	0.1028
231	0.1507	0.1201
232	0.1651	0.1151
233	0.1669	0.1069
234	0.1671	0.1119
235	0.1505	0.1041
236	0.1606	0.1059
237	0.1619	0.1085
238	0.1603	0.1123
239	0.1578	0.1092
240	0.1587	0.1128
241	0.1572	0.1051
242	0.1611	0.108
243	0.1582	0.1061
244	0.151	0.09523
245	0.1612	0.106
246	0.1611	0.09662
247	0.1658	0.1106
248	0.1447	0.1066
249	0.1453	0.09581
250	0.1464	0.1003
251	0.1513	0.1149
252	0.1492	0.09406
253	0.1371	0.0977
254	0.1331	0.08144
255	0.1398	0.09396
256	0.1411	0.08062
257	0.1523	0.0967
258	0.1402	0.1012
259	0.1452	0.1021
260	0.1218	0.03555
261	0.145	0.08264
262	0.1306	0.1137
263	0.152	0.105
264	0.1534	0.1046
265	0.1536	0.1044
266	0.1519	0.1031
267	0.1521	0.1018
268	0.1499	0.1019
269	0.1489	0.1018
270	0.1509	0.1024
271	0.1492	0.1018
272	0.1275	0.08972
273	0.1479	0.09537
274	0.1544	0.1015
275	0.1551	0.1051
276	0.1444	0.1008
277	0.1537	0.1053
278	0.1462	0.1037
279	0.1402	0.09927
280	0.1525	0.108
281	0.1486	0.1097
282	0.1394	0.09694
283	0.1477	0.09975
284	0.1486	0.1073
285	0.1369	0.09838
286	0.1431	0.1016
287	0.1417	0.101
288	0.1379	0.1007
289	0.1367	0.09781
290	0.1637	0.1142
291	0.1348	0.07852
292	0.2315	0.09123
293	0.1356	0.09879
294	0.1441	0.08416
295	0.1307	0.0966
296	0.1307	0.09556
297	0.1332	0.09386
298	0.1339	0.09481
299	0.1408	0.1097
300	0.1331	0.09417
301	0.1343	0.09465
302	0.1338	0.09484
303	0.1337	0.09508
304	0.1333	0.09396
305	0.1339	0.09423
306	0.1335	0.09359
307	0.133	0.09379
308	0.133	0.09345
309	0.04426	0.02057
310	0.2731	0.2144
311	0.1419	0.1048
312	0.1362	0.09774
313	0.1361	0.09524
314	0.1337	0.09463
315	0.133	0.0944
316	0.134	0.09431
317	0.1312	0.09806
318	0.1237	0.08291
319	0.2216	0.1616
320	0.1375	0.09927
321	0.1394	0.1264
322	0.1242	0.0838
323	0.1318	0.09416
324	0.1393	0.1002
325	0.1272	0.09087
326	0.1285	0.09111
327	0.1286	0.09147
328	0.1287	0.09147
329	0.1285	0.09159
330	0.1286	0.09157
331	0.1284	0.09152
332	0.1291	0.09077
333	0.1287	0.09296
334	0.128	0.09265
335	0.1217	0.08327
336	0.1279	0.09323
337	0.1271	0.0918
338	0.1261	0.09217
339	0.1271	0.09789
340	0.125	0.09001
341	0.1244	0.08936
342	0.125	0.08993
343	0.1242	0.08966
344	0.1234	0.0889
345	0.1232	0.0888
346	0.1232	0.08909
347	0.1227	0.08854
348	0.1225	0.08818
349	0.1226	0.08886
350	0.1226	0.08907
351	0.1224	0.08904
352	0.1221	0.08911
353	0.1222	0.08881
354	0.122	0.0892
355	0.1215	0.08867
356	0.1215	0.08876
357	0.1211	0.08844
358	0.1205	0.08807
359	0.1197	0.08701
360	0.1206	0.08826
361	0.121	0.08841
362	0.1187	0.0873
363	0.1202	0.08808
364	0.1205	0.08835
365	0.1198	0.08806
366	0.1185	0.08667
367	0.1187	0.08696
368	0.118	0.08631
369	0.1187	0.0867
370	0.1181	0.08644
371	0.1179	0.08613
372	0.1182	0.08602
373	0.1185	0.08632
374	0.1178	0.08588
375	0.1196	0.0886
376	0.1209	0.08877
377	0.12	0.08872
378	0.1201	0.08821
379	0.1201	0.08862
380	0.119	0.08843
381	0.1193	0.08797
382	0.1181	0.0864
383	0.1191	0.08885
384	0.1183	0.08771
385	0.1201	0.08855
386	0.1187	0.08822
387	0.1183	0.08799
388	0.1181	0.08753
389	0.1185	0.08796
390	0.1185	0.08813
391	0.1186	0.08842
392	0.1182	0.08821
393	0.1181	0.08849
394	0.1184	0.08814
395	0.1187	0.08776
396	0.1193	0.0885
397	0.1164	0.08159
398	0.1089	0.07623
399	0.1149	0.08506
400	0.1168	0.08699
401	0.1175	0.08747
402	0.1178	0.08818
403	0.1181	0.08858
404	0.1183	0.08875
405	0.1172	0.08854
406	0.1193	0.08921
407	0.1182	0.08892
408	0.1191	0.08888
409	0.1181	0.08818
410	0.1187	0.08907
411	0.1184	0.08876
412	0.118	0.08854
413	0.1197	0.08925
414	0.1176	0.08755
415	0.1168	0.08929
416	0.1177	0.08832
417	0.1179	0.08892
418	0.1175	0.08886
419	0.1177	0.08854
420	0.1187	0.08938
421	0.1187	0.08988
422	0.1187	0.08923
423	0.1187	0.08957
424	0.1186	0.08946
425	0.1197	0.09138
426	0.1197	0.09004
427	0.1201	0.09069
428	0.1203	0.0909
429	0.1204	0.09101
430	0.1207	0.09124
431	0.1207	0.0915
432	0.1214	0.09193
433	0.1218	0.09198
434	0.1225	0.09259
435	0.1231	0.09387
436	0.1162	0.0642
437	0.1244	0.09895
438	0.1244	0.09675
439	0.1245	0.09534
440	0.1236	0.09475
441	0.1233	0.09463
442	0.1221	0.08844
443	0.1224	0.09415
444	0.1265	0.09669
445	0.1161	0.09359
446	0.1234	0.09796
447	0.1292	0.1064
448	0.124	0.09715
449	0.1244	0.09756
450	0.1252	0.09725
451	0.1254	0.09773
452	0.1261	0.0979
453	0.1235	0.09681
454	0.1253	0.09876
455	0.1214	0.09811
456	0.1239	0.09929
457	0.1258	0.09802
458	0.126	0.09828
459	0.1299	0.09791
460	0.116	0.08915
461	0.1229	0.09703
462	0.1249	0.09681
463	0.1212	0.09647
464	0.1263	0.0961
465	0.1255	0.09934
466	0.1253	0.09831
467	0.1273	0.09996
468	0.1271	0.0999
469	0.1268	0.1003
470	0.1264	0.09987
471	0.1264	0.09995
472	0.1261	0.09989
473	0.1264	0.1002
474	0.1261	0.1002
475	0.1261	0.1003
476	0.126	0.1004
477	0.1254	0.1
478	0.1268	0.0999
479	0.1254	0.09995
480	0.1259	0.09984
481	0.1278	0.1001
482	0.1254	0.1013
483	0.1099	0.1015
484	0.1272	0.09893
485	0.1285	0.1007
486	0.1207	0.09821
487	0.1224	0.09823
488	0.1246	0.09919
489	0.1252	0.1005
490	0.1273	0.1
491	0.1243	0.098
492	0.125	0.09974
493	0.1252	0.09989
494	0.1249	0.09965
495	0.1247	0.09931
496	0.1245	0.09901
497	0.1241	0.0987
498	0.1238	0.09826
499	0.1235	0.09725
500	0.1239	0.09825
501	0.1238	0.09757
502	0.1227	0.09745
503	0.1235	0.09748
504	0.1242	0.09821
505	0.1253	0.09944
506	0.1248	0.09917
507	0.1248	0.0987
508	0.1244	0.0984
509	0.1254	0.09908
510	0.1284	0.1008
511	0.1314	0.1046
512	0.1316	0.1057
513	0.1318	0.1059
514	0.1321	0.1055
515	0.1316	0.1065
516	0.1317	0.106
517	0.1316	0.1057
518	0.1317	0.1062
519	0.1316	0.1062
520	0.132	0.1063
521	0.1317	0.1064
522	0.132	0.1059
523	0.1317	0.1064
524	0.1308	0.1024
525	0.1331	0.1088
526	0.1274	0.1063
527	0.1337	0.1101
528	0.1319	0.107
529	0.1325	0.1069
530	0.132	0.1068
531	0.1323	0.1071
532	0.1318	0.107
533	0.1315	0.1071
534	0.132	0.1076
535	0.1315	0.1073
536	0.1312	0.1081
537	0.1322	0.1076
538	0.1322	0.108
539	0.1323	0.1083
540	0.1326	0.1082
541	0.1334	0.1085
542	0.1325	0.1088
543	0.1333	0.1088
544	0.1333	0.1092
545	0.1337	0.1093
546	0.1336	0.1094
547	0.1337	0.1095
548	0.1334	0.1095
549	0.1333	0.1092
550	0.1337	0.1096
551	0.1331	0.1095
552	0.1333	0.1095
553	0.1334	0.1096
554	0.1333	0.1096
555	0.1332	0.1094
556	0.1334	0.1098
557	0.1334	0.1097
558	0.1336	0.11
559	0.1335	0.1103
560	0.1337	0.1102
561	0.1339	0.1103
562	0.134	0.1103
563	0.1343	0.1117
564	0.1343	0.1114
565	0.1338	0.1108
566	0.1345	0.111
567	0.135	0.1113
568	0.1344	0.1106
569	0.1348	0.1111
570	0.1352	0.1115
571	0.1355	0.1117
572	0.1359	0.1117
573	0.1358	0.1128
574	0.1361	0.1121
575	0.1384	0.1136
576	0.1371	0.1141
577	0.1342	0.1073
578	0.1369	0.1126
579	0.1367	0.1126
580	0.1364	0.1125
581	0.1366	0.1126
582	0.1368	0.113
583	0.1368	0.1128
584	0.1366	0.1127
585	0.1371	0.1127
586	0.1367	0.1125
587	0.1372	0.1133
588	0.1372	0.1134
589	0.1375	0.1135
590	0.1376	0.1138
591	0.1378	0.1139
592	0.138	0.1141
593	0.1384	0.1144
594	0.139	0.1145
595	0.1382	0.1141
596	0.1392	0.1143
597	0.1383	0.1149
598	0.1387	0.1143
599	0.1392	0.1147
600	0.1387	0.1146
601	0.1402	0.1173
602	0.1384	0.1137
603	0.1401	0.1153
604	0.1402	0.1157
605	0.1399	0.1153
606	0.1402	0.1152
607	0.139	0.1158
608	0.1401	0.1132
609	0.1388	0.1149
610	0.1396	0.115
611	0.14	0.1152
612	0.1404	0.1155
613	0.1398	0.1148
614	0.14	0.1154
615	0.1401	0.1156
616	0.1403	0.1156
617	0.1404	0.1158
618	0.1403	0.1158
619	0.1404	0.1158
620	0.1402	0.1159
621	0.1404	0.1159
622	0.1404	0.1161
623	0.1404	0.116
624	0.1405	0.1163
625	0.1405	0.1162
626	0.1407	0.1163
627	0.1416	0.1173
628	0.1392	0.117
629	0.1396	0.1152
630	0.1413	0.1136
631	0.1405	0.1158
632	0.1412	0.1172
633	0.1408	0.117
634	0.14	0.1168
635	0.1399	0.1162
636	0.1401	0.1164
637	0.1408	0.1169
638	0.1401	0.1162
639	0.1394	0.1161
640	0.1401	0.1166
641	0.1413	0.1173
642	0.1406	0.1166
643	0.1406	0.1167
644	0.1404	0.1165
645	0.1407	0.1166
646	0.1409	0.1167
647	0.1402	0.1162
648	0.1404	0.1165
649	0.1408	0.1168
650	0.1404	0.1162
651	0.1407	0.1168
652	0.1406	0.1166
653	0.1408	0.1168
654	0.1407	0.1168
655	0.141	0.1171
656	0.1409	0.1168
657	0.1406	0.1163
658	0.1407	0.1166
659	0.1407	0.1168
660	0.1407	0.1167
661	0.1403	0.1165
662	0.1403	0.1164
663	0.1402	0.1165
664	0.1402	0.1167
665	0.14	0.1165
666	0.1396	0.1166
667	0.1398	0.1164
668	0.1399	0.1165
669	0.1399	0.1165
670	0.1398	0.1165
671	0.1396	0.1166
672	0.1399	0.117
673	0.14	0.1167
674	0.14	0.1172
675	0.14	0.1165
676	0.1403	0.1168
677	0.14	0.1166
678	0.14	0.1167
679	0.1398	0.1166
680	0.1397	0.1165
681	0.1396	0.1166
682	0.1396	0.1166
683	0.1393	0.1165
684	0.1391	0.1163
685	0.139	0.1162
686	0.1388	0.1159
687	0.1389	0.1162
688	0.1387	0.1162
689	0.1381	0.1159
690	0.1386	0.116
691	0.1386	0.1161
692	0.1384	0.1207
693	0.1397	0.1171
694	0.1345	0.1122
695	0.1391	0.1163
696	0.1395	0.1162
697	0.1396	0.1165
698	0.1396	0.1169
699	0.1396	0.1162
700	0.1399	0.1167
701	0.1399	0.1165
702	0.1394	0.1166
703	0.1404	0.1164
704	0.1404	0.1168
705	0.1405	0.1169
706	0.1401	0.1155
707	0.1411	0.1174
708	0.1409	0.1175
709	0.14	0.1171
710	0.14	0.1165
711	0.1398	0.1167
712	0.1403	0.1168
713	0.1406	0.1169
714	0.1402	0.1169
715	0.1401	0.1168
716	0.1403	0.1171
717	0.1401	0.1171
718	0.1398	0.1169
719	0.1401	0.1172
720	0.1402	0.1173
721	0.1401	0.1172
722	0.1404	0.1171
723	0.14	0.1172
724	0.1401	0.1172
725	0.1402	0.1173
726	0.1402	0.1173
727	0.1403	0.1173
728	0.1404	0.1174
729	0.1403	0.1175
730	0.1405	0.1174
731	0.1405	0.1175
732	0.1404	0.1174
733	0.137	0.1175
734	0.1266	0.1017
735	0.1383	0.1149
736	0.1394	0.1162
737	0.1395	0.1168
738	0.1397	0.117
739	0.1406	0.1171
740	0.1398	0.1169
741	0.1401	0.1175
742	0.1401	0.1175
743	0.1398	0.1173
744	0.1399	0.1175
745	0.1399	0.1171
746	0.1398	0.1175
747	0.1399	0.1173
748	0.1381	0.1251
749	0.1407	0.1182
750	0.1328	0.1161
751	0.1396	0.1174
752	0.1402	0.1175
753	0.1401	0.1173
754	0.1403	0.1175
755	0.1401	0.1176
756	0.1402	0.1174
757	0.1399	0.1175
758	0.1398	0.117
759	0.1398	0.1174
760	0.1399	0.1174
761	0.1401	0.1171
762	0.1401	0.1174
763	0.1401	0.1173
764	0.1401	0.1173
765	0.1404	0.1175
766	0.1406	0.1175
767	0.1408	0.1176
768	0.1409	0.1177
769	0.1409	0.1176
770	0.1412	0.1177
771	0.1413	0.1177
772	0.1413	0.1177
773	0.1409	0.1175
774	0.1415	0.1178
775	0.1416	0.1178
776	0.1417	0.1179
777	0.1416	0.1181
778	0.142	0.118
779	0.1418	0.1177
780	0.1418	0.1179
781	0.1419	0.118
782	0.1419	0.1179
783	0.1419	0.118
784	0.1418	0.118
785	0.1418	0.1179
786	0.1419	0.118
787	0.1417	0.118
788	0.1414	0.118
789	0.1416	0.1181
790	0.1414	0.1181
791	0.1412	0.1179
792	0.1482	0.1212
793	0.1417	0.1187
794	0.1422	0.1184
795	0.1402	0.1177
796	0.1384	0.1149
797	0.142	0.1185
798	0.1421	0.1187
799	0.1411	0.1196
800	0.1418	0.1184
801	0.1421	0.1188
802	0.1422	0.119
803	0.1424	0.1191
804	0.1418	0.1189
805	0.1429	0.1192
806	0.143	0.1196
807	0.1429	0.1203
808	0.1429	0.1199
809	0.1427	0.1195
810	0.1425	0.1195
811	0.1429	0.1191
812	0.1427	0.1193
813	0.1428	0.1191
814	0.1486	0.1224
815	0.142	0.119
816	0.1463	0.1259
817	0.1426	0.1204
818	0.1431	0.1177
819	0.1426	0.1195
820	0.1433	0.1184
821	0.1416	0.119
822	0.1468	0.1184
823	0.143	0.1176
824	0.1404	0.1237
825	0.1402	0.1191
826	0.1439	0.1212
827	0.141	0.1177
828	0.1439	0.119
829	0.1425	0.1207
830	0.1412	0.1195
831	0.141	0.1181
832	0.1425	0.1187
833	0.1445	0.118
834	0.1445	0.1195
835	0.1436	0.1209
836	0.1436	0.1202
837	0.1439	0.1199
838	0.1439	0.1201
839	0.1433	0.1216
840	0.1464	0.1165
841	0.1437	0.1203
842	0.144	0.1212
843	0.1454	0.1206
844	0.146	0.1187
845	0.1427	0.1222
846	0.1443	0.1213
847	0.1352	0.1138
848	0.1432	0.119
849	0.1443	0.1221
850	0.144	0.1199
851	0.1435	0.1209
852	0.1419	0.1199
853	0.1454	0.1223
854	0.1463	0.1236
855	0.1436	0.1203
856	0.142	0.12
857	0.1441	0.1214
858	0.1429	0.1213
859	0.1442	0.1218
860	0.1445	0.1217
861	0.1418	0.1241
862	0.1463	0.122
863	0.1446	0.1227
864	0.1453	0.1232
865	0.1447	0.123
866	0.1453	0.1226
867	0.1452	0.1228
868	0.1444	0.1234
869	0.1457	0.1231
870	0.1459	0.1232
871	0.146	0.1234
872	0.1459	0.1234
873	0.1459	0.1234
874	0.1459	0.1234
875	0.1459	0.1234
876	0.1463	0.1236
877	0.1458	0.1237
878	0.1481	0.1266
879	0.1461	0.1238
880	0.146	0.124
881	0.1457	0.1233
882	0.1457	0.1237
883	0.1458	0.1236
884	0.1435	0.123
885	0.1451	0.1226
886	0.1463	0.1143
887	0.1453	0.1236
888	0.1456	0.1236
889	0.1455	0.1233
890	0.1489	0.1243
891	0.1457	0.1234
892	0.1456	0.123
893	0.1476	0.1186
894	0.1466	0.1235
895	0.1477	0.1233
896	0.1349	0.1181
897	0.1464	0.1234
898	0.146	0.1228
899	0.1531	0.1248
900	0.1467	0.1232
901	0.1407	0.1215
902	0.146	0.1218
903	0.1469	0.122
904	0.1459	0.1219
905	0.1459	0.122
906	0.1459	0.1221
907	0.1459	0.1221
908	0.1457	0.122
909	0.1449	0.1222
910	0.1457	0.1219
911	0.1482	0.1234
912	0.1452	0.1203
913	0.1455	0.1216
914	0.1462	0.1221
915	0.1452	0.1221
916	0.1451	0.1216
917	0.1464	0.1219
918	0.1466	0.1226
919	0.1463	0.122
920	0.1465	0.1223
921	0.1466	0.1225
922	0.1542	0.1023
923	0.1469	0.1244
924	0.1465	0.1225
925	0.1453	0.1216
926	0.1381	0.1225
927	0.1507	0.1263
928	0.2054	0.1719
929	0.1327	0.1321
930	0.1674	0.11
931	0.1398	0.1261
932	0.1522	0.1216
933	0.129	0.1401
934	0.1699	0.1285
935	0.1229	0.1422
936	0.1272	0.1544
937	0.1168	0.1394
938	0.1897	0.08088
939	0.1468	0.09623
940	0.2105	0.1237
941	0.2111	0.09682
942	0.1074	0.1325
943	0.1753	0.1241
944	0.1892	0.1003
945	0.1549	0.1255
946	0.1202	0.1996
947	0.0994	0.1077
948	0.2813	0.09162
949	0.1564	0.1193
950	0.1793	0.0934
951	0.1284	0.1398
952	0.1477	0.1065
953	0.239	0.1125
954	0.1814	0.07088
955	0.1618	0.1371
956	0.1553	0.1278
957	0.1534	0.1234
958	0.1448	0.1171
959	0.1088	0.1041
960	0.2087	0.1108
961	0.1282	0.1098
962	0.13	0.1577
963	0.1728	0.1322
964	0.1481	0.1024
965	0.2345	0.04989
966	0.07911	0.1557
967	0.1233	0.1094
968	0.2344	0.2182
969	0.148	0.09397
970	0.144	0.1437
971	0.168	0.1395
972	0.1513	0.1171
973	0.1444	0.1173
974	0.1403	0.1208
975	0.1445	0.124
976	0.1536	0.1341
977	0.1422	0.1159
978	0.1423	0.1276
979	0.142	0.1283
980	0.1408	0.1291
981	0.1441	0.1256
982	0.1439	0.1272
983	0.1498	0.1266
984	0.1464	0.1543
985	0.1696	0.08478
986	0.15	0.1572
987	0.1561	0.1286
988	0.1426	0.1142
989	0.1487	0.1283
990	0.1388	0.1252
991	0.1403	0.1258
992	0.1423	0.1256
993	0.1428	0.1254
994	0.1303	0.1259
995	0.1468	0.1169
996	0.1437	0.1369
997	0.1585	0.1469
998	0.1494	0.1216
999	0.1446	0.1223
1000	0.1424	0.1235
1001	0.1428	0.1254
1002	0.143	0.1256
1003	0.1428	0.1261
1004	0.1401	0.1239
1005	0.1413	0.1255
1006	0.1387	0.1252
1007	0.1395	0.1261
1008	0.1412	0.1248
1009	0.1427	0.1274
1010	0.1421	0.1263
1011	0.1418	0.1263
1012	0.1419	0.1265
1013	0.1408	0.1264
1014	0.1411	0.1268
1015	0.1411	0.1269
1016	0.1415	0.128
1017	0.1415	0.1273
1018	0.1415	0.1267
1019	0.1418	0.1264
1020	0.1403	0.1267
1021	0.1406	0.1265
1022	0.1409	0.1266
1023	0.1411	0.1265
1024	0.1406	0.1268
1025	0.1408	0.1272
1026	0.1404	0.1274
1027	0.1388	0.1266
1028	0.1392	0.1273
1029	0.139	0.1266
1030	0.1245	0.1275
1031	0.1341	0.1278
1032	0.1322	0.1131
1033	0.137	0.1188
1034	0.1443	0.1277
1035	0.135	0.119
1036	0.1681	0.1474
1037	0.1449	0.1326
1038	0.1449	0.1323
1039	0.1419	0.1275
1040	0.1394	0.1285
1041	0.1377	0.1261
1042	0.1408	0.1263
1043	0.1393	0.1273
1044	0.1411	0.126
1045	0.1392	0.1273
1046	0.1396	0.1275
1047	0.1455	0.128
1048	0.148	0.1244
1049	0.143	0.1334
1050	0.136	0.1326
1051	0.1333	0.1081
1052	0.1351	0.1227
1053	0.1347	0.1169
1054	0.1301	0.1165
1055	0.1281	0.1155
1056	0.1243	0.1132
1057	0.1296	0.1139
1058	0.1261	0.1188
1059	0.1241	0.1157
1060	0.136	0.1206
1061	0.1293	0.1104
1062	0.1366	0.1214
1063	0.1431	0.128
1064	0.1348	0.1251
1065	0.1271	0.1346
1066	0.144	0.1316
1067	0.134	0.1249
1068	0.1381	0.1183
1069	0.1383	0.1302
1070	0.1395	0.1276
1071	0.1392	0.1286
1072	0.1386	0.1268
1073	0.1186	0.1279
1074	0.1279	0.1203
1075	0.1321	0.1293
1076	0.1341	0.121
1077	0.1433	0.1241
1078	0.1367	0.1207
1079	0.1414	0.1228
1080	0.1439	0.1294
1081	0.1382	0.1294
1082	0.1399	0.1283
1083	0.154	0.1426
1084	0.1386	0.1207
1085	0.1414	0.1237
1086	0.1387	0.126
1087	0.1403	0.1288
1088	0.1398	0.1288
1089	0.1439	0.1266
1090	0.1397	0.132
1091	0.1372	0.1284
1092	0.1403	0.126
1093	0.1399	0.1285
1094	0.1347	0.1267
1095	0.1391	0.1284
1096	0.1385	0.1278
1097	0.1398	0.1282
1098	0.1402	0.1278
1099	0.1317	0.1302
1100	0.1397	0.1229
1101	0.1396	0.1247
1102	0.1391	0.1282
1103	0.1399	0.1292
1104	0.1385	0.1276
1105	0.139	0.1282
1106	0.1389	0.1274
1107	0.1386	0.1278
1108	0.1391	0.128
1109	0.1401	0.1332
1110	0.1394	0.1295
1111	0.1357	0.1272
1112	0.1384	0.1287
1113	0.1385	0.128
1114	0.1384	0.1283
1115	0.1372	0.1287
1116	0.1378	0.1291
1117	0.1335	0.1261
1118	0.139	0.1325
1119	0.138	0.1282
1120	0.1382	0.1279
1121	0.138	0.1284
1122	0.1383	0.1283
1123	0.1358	0.1272
1124	0.1379	0.1275
1125	0.1388	0.1287
1126	0.1377	0.128
1127	0.1382	0.1284
1128	0.1382	0.1284
1129	0.1372	0.128
1130	0.138	0.1279
1131	0.1389	0.1285
1132	0.1306	0.1248
1133	0.1341	0.1172
1134	0.1429	0.1392
1135	0.1438	0.1253
1136	0.1366	0.1285
1137	0.1365	0.1275
1138	0.1379	0.1338
1139	0.1381	0.1246
1140	0.1439	0.1335
1141	0.1421	0.1333
1142	0.1384	0.1285
1143	0.14	0.1294
1144	0.1326	0.1268
1145	0.1378	0.1288
1146	0.1389	0.1287
1147	0.1389	0.1289
1148	0.1351	0.1335
1149	0.1458	0.1276
1150	0.1407	0.1227
1151	0.1432	0.1308
1152	0.1433	0.1297
1153	0.1347	0.1261
1154	0.1416	0.1333
1155	0.1398	0.1293
1156	0.1405	0.1283
1157	0.1395	0.1293
1158	0.1394	0.1294
1159	0.1393	0.1294
1160	0.1394	0.1293
1161	0.1393	0.1294
1162	0.1395	0.1298
1163	0.1409	0.1306
1164	0.1388	0.1281
1165	0.1403	0.1282
1166	0.139	0.13
1167	0.1393	0.1293
1168	0.1391	0.1296
1169	0.1391	0.13
1170	0.1384	0.1297
1171	0.1478	0.1338
1172	0.1446	0.1263
1173	0.1376	0.1332
1174	0.138	0.1292
1175	0.1389	0.1305
1176	0.139	0.1294
1177	0.1312	0.1264
1178	0.1386	0.1294
1179	0.1393	0.1291
1180	0.1395	0.1291
1181	0.1398	0.1304
1182	0.139	0.1303
1183	0.139	0.1301
1184	0.1434	0.1296
1185	0.1386	0.1288
1186	0.1479	0.1394
1187	0.1457	0.125
1188	0.1459	0.1381
1189	0.1421	0.1313
1190	0.1421	0.1338
1191	0.1421	0.132
1192	0.1384	0.1311
1193	0.1415	0.1319
1194	0.1291	0.09648
1195	0.1385	0.1445
1196	0.2232	0.3004
1197	0.1687	0.2326
1198	0.1418	0.1287
1199	0.1478	0.1375
1200	0.1454	0.1349
1201	0.1422	0.1318
1202	0.1415	0.1317
1203	0.1419	0.1321
1204	0.1418	0.132
1205	0.1407	0.132
1206	0.1416	0.1319
1207	0.1414	0.1321
1208	0.1413	0.1321
1209	0.1417	0.1314
1210	0.1441	0.1341
1211	0.1409	0.1316
1212	0.1412	0.1316
1213	0.1409	0.1316
1214	0.1412	0.1317
1215	0.1406	0.1317
1216	0.1402	0.1311
1217	0.1408	0.1317
1218	0.1408	0.1319
1219	0.1408	0.1317
1220	0.1407	0.1318
1221	0.1396	0.1319
1222	0.1332	0.1331
1223	0.1448	0.1331
1224	0.1445	0.112
1225	0.1435	0.1335
1226	0.1416	0.1339
1227	0.1401	0.1326
1228	0.1406	0.1325
1229	0.1405	0.1317
1230	0.1393	0.1315
1231	0.1399	0.1316
1232	0.1397	0.1316
1233	0.1392	0.1311
1234	0.1389	0.1309
1235	0.1386	0.1306
1236	0.1391	0.1315
1237	0.1392	0.1326
1238	0.1376	0.1312
1239	0.1388	0.1291
1240	0.1393	0.1321
1241	0.1385	0.1296
1242	0.1375	0.1312
1243	0.1385	0.1305
1244	0.1384	0.1311
1245	0.1382	0.1296
1246	0.14	0.131
1247	0.1395	0.1321
1248	0.1397	0.1309
1249	0.1395	0.1308
1250	0.1395	0.1313
1251	0.1349	0.1252
1252	0.1413	0.1324
1253	0.1392	0.1318
1254	0.1402	0.1316
1255	0.1375	0.1311
1256	0.1398	0.1333
1257	0.1392	0.1313
1258	0.1407	0.1318
1259	0.1439	0.1323
1260	0.1379	0.1292
1261	0.1382	0.1311
1262	0.1381	0.1312
1263	0.1398	0.1313
1264	0.1388	0.1312
1265	0.139	0.1307
1266	0.1392	0.1307
1267	0.1394	0.1311
1268	0.1394	0.1311
1269	0.1396	0.131
1270	0.1396	0.1294
1271	0.1398	0.1317
1272	0.1406	0.1308
1273	0.1399	0.1307
1274	0.1422	0.1348
1275	0.1401	0.131
1276	0.1425	0.132
1277	0.1339	0.1322
1278	0.14	0.1308
1279	0.09951	0.106
1280	0.1427	0.1309
1281	0.1464	0.1347
1282	0.1459	0.134
1283	0.152	0.1308
1284	0.1514	0.1426
1285	0.1232	0.1221
1286	0.1389	0.1332
1287	0.1405	0.1319
1288	0.1404	0.132
1289	0.1402	0.1318
1290	0.1398	0.1325
1291	0.1448	0.1318
1292	0.1399	0.1306
1293	0.1434	0.1322
1294	0.1402	0.132
1295	0.1375	0.1302
1296	0.1372	0.1288
1297	0.1373	0.1277
1298	0.1333	0.1281
1299	0.1378	0.1287
1300	0.1355	0.1297
1301	0.1452	0.1312
1302	0.137	0.1264
1303	0.1354	0.1302
1304	0.1298	0.1263
1305	0.1368	0.1277
1306	0.138	0.1291
1307	0.1386	0.1305
1308	0.1374	0.1303
1309	0.1371	0.1289
1310	0.1374	0.1288
1311	0.1358	0.1282
1312	0.1367	0.1274
1313	0.1379	0.1294
1314	0.1371	0.1298
1315	0.1376	0.1293
1316	0.1363	0.1288
1317	0.1375	0.1276
1318	0.1368	0.1282
1319	0.1361	0.1287
1320	0.1395	0.132
1321	0.1374	0.1266
1322	0.1343	0.1273
1323	0.1347	0.1258
1324	0.1342	0.1255
1325	0.1352	0.1259
1326	0.1348	0.126
1327	0.1348	0.1258
1328	0.1349	0.1263
1329	0.1382	0.1293
1330	0.1351	0.1264
1331	0.1354	0.1262
1332	0.1353	0.1259
1333	0.1349	0.1258
1334	0.1352	0.1258
1335	0.1353	0.1258
1336	0.1357	0.1261
1337	0.1352	0.1259
1338	0.1345	0.1254
1339	0.1362	0.1258
1340	0.1367	0.126
1341	0.1368	0.1257
1342	0.1357	0.1254
1343	0.1366	0.1256
1344	0.1375	0.126
1345	0.1363	0.1258
1346	0.137	0.1259
1347	0.1373	0.1262
1348	0.1372	0.1262
1349	0.1376	0.1264
1350	0.1376	0.1264
1351	0.1373	0.1262
1352	0.1383	0.1269
1353	0.1372	0.1262
1354	0.1362	0.1258
1355	0.1363	0.1254
1356	0.1368	0.126
1357	0.1368	0.1261
1358	0.138	0.1261
1359	0.1373	0.1275
1360	0.1379	0.1267
1361	0.1372	0.1266
1362	0.1375	0.1272
1363	0.1374	0.1261
1364	0.1376	0.1263
1365	0.1375	0.1259
1366	0.1369	0.1255
1367	0.1373	0.1258
1368	0.1374	0.1261
1369	0.1379	0.1265
1370	0.1377	0.1265
1371	0.1378	0.1265
1372	0.1383	0.1268
1373	0.1387	0.1276
1374	0.1385	0.1273
1375	0.1371	0.1279
1376	0.1385	0.1275
1377	0.1382	0.1276
1378	0.1403	0.1289
1379	0.137	0.1271
1380	0.139	0.1273
1381	0.1379	0.1273
1382	0.1388	0.1279
1383	0.1396	0.1283
1384	0.139	0.1271
1385	0.139	0.128
1386	0.14	0.1284
1387	0.139	0.1284
1388	0.1398	0.1286
1389	0.1394	0.1286
1390	0.1396	0.1287
1391	0.1397	0.1288
1392	0.1402	0.1292
1393	0.1366	0.1291
1394	0.1434	0.1275
1395	0.1416	0.1301
1396	0.1397	0.1305
1397	0.1397	0.1304
1398	0.1399	0.1295
1399	0.1402	0.13
1400	0.1409	0.1305
1401	0.141	0.1302
1402	0.1433	0.1307
1403	0.137	0.1298
1404	0.1402	0.1297
1405	0.144	0.1317
1406	0.141	0.131
1407	0.1399	0.1307
1408	0.1425	0.1317
1409	0.1405	0.1308
1410	0.1422	0.1327
1411	0.1392	0.1297
1412	0.141	0.1316
1413	0.1384	0.1307
1414	0.1401	0.1299
1415	0.1412	0.1314
1416	0.1407	0.1311
1417	0.1418	0.1317
1418	0.1412	0.1316
1419	0.1414	0.1317
1420	0.1414	0.1322
1421	0.1403	0.1318
1422	0.1414	0.1324
1423	0.1412	0.132
1424	0.1415	0.1324
1425	0.1424	0.1322
1426	0.1413	0.1324
1427	0.1415	0.1322
1428	0.1419	0.1328
1429	0.1401	0.1317
1430	0.1404	0.1336
1431	0.1401	0.1317
1432	0.1392	0.1316
1433	0.1395	0.1302
1434	0.1404	0.1313
1435	0.1434	0.1311
1436	0.1375	0.1336
1437	0.1424	0.1309
1438	0.1404	0.132
1439	0.1404	0.1321
1440	0.1405	0.1322
1441	0.1388	0.1298
1442	0.1445	0.138
1443	0.1401	0.1325
1444	0.1402	0.1321
1445	0.1403	0.1322
1446	0.1406	0.1322
1447	0.1407	0.1323
1448	0.1402	0.1323
1449	0.1418	0.1273
1450	0.1399	0.1331
1451	0.1455	0.1336
1452	0.139	0.1325
1453	0.1409	0.1325
1454	0.141	0.1326
1455	0.141	0.1327
1456	0.1404	0.132
1457	0.1406	0.1321
1458	0.1403	0.1324
1459	0.1403	0.1323
1460	0.1366	0.1284
1461	0.1372	0.1304
1462	0.1416	0.1332
1463	0.1394	0.1314
1464	0.1399	0.1316
1465	0.1403	0.1328
1466	0.1397	0.1321
1467	0.1394	0.1321
1468	0.1394	0.1318
1469	0.1398	0.1326
1470	0.1396	0.1318
1471	0.1393	0.1323
1472	0.1395	0.1329
1473	0.1394	0.1317
1474	0.1389	0.1316
1475	0.1399	0.1321
1476	0.1398	0.1326
1477	0.1366	0.1321
1478	0.1384	0.1322
1479	0.1389	0.1337
1480	0.1394	0.1324
1481	0.1389	0.1318
1482	0.1382	0.1322
1483	0.1383	0.1317
1484	0.1385	0.1316
1485	0.1388	0.1319
1486	0.139	0.1323
1487	0.1393	0.1319
1488	0.1397	0.1324
1489	0.1367	0.1285
1490	0.1389	0.1312
1491	0.1373	0.131
1492	0.1359	0.131
1493	0.1371	0.1306
1494	0.1381	0.1306
1495	0.1386	0.1315
1496	0.1386	0.1317
1497	0.1385	0.1314
1498	0.139	0.132
1499	0.1387	0.1318
1500	0.1387	0.1314
1501	0.1379	0.1311
1502	0.1387	0.1312
1503	0.139	0.1315
1504	0.1372	0.1318
1505	0.1394	0.1304
1506	0.14	0.1332
1507	0.1387	0.1322
1508	0.1367	0.1309
1509	0.1403	0.1319
1510	0.139	0.1321
1511	0.1376	0.1313
1512	0.1332	0.1283
1513	0.1387	0.1313
1514	0.1391	0.131
1515	0.1382	0.1319
1516	0.1379	0.1311
1517	0.1381	0.1312
1518	0.1384	0.131
1519	0.1377	0.1311
1520	0.1386	0.1314
1521	0.1385	0.131
1522	0.1386	0.1309
1523	0.1443	0.1338
1524	0.1392	0.131
1525	0.1386	0.131
1526	0.1383	0.131
1527	0.1384	0.1311
1528	0.137	0.1282
1529	0.1372	0.1299
1530	0.1388	0.1318
1531	0.1392	0.1309
1532	0.1404	0.1309
1533	0.1389	0.1308
1534	0.139	0.1308
1535	0.139	0.1311
1536	0.1385	0.1303
1537	0.1411	0.1311
1538	0.1393	0.1315
1539	0.1391	0.1309
1540	0.1389	0.1311
1541	0.1399	0.1293
1542	0.133	0.126
1543	0.1398	0.1365
1544	0.139	0.131
1545	0.1388	0.1312
1546	0.1387	0.1306
1547	0.139	0.1309
1548	0.1393	0.1308
1549	0.1395	0.1308
1550	0.1391	0.1307
1551	0.1393	0.1311
1552	0.1394	0.131
1553	0.1394	0.1311
1554	0.1391	0.1307
1555	0.1394	0.1312
1556	0.1387	0.1309
1557	0.1392	0.1296
1558	0.1387	0.1326
1559	0.1391	0.1308
1560	0.139	0.1308
1561	0.139	0.1309
1562	0.1391	0.1311
1563	0.1391	0.1312
1564	0.1391	0.1313
1565	0.139	0.1311
1566	0.1389	0.1312
1567	0.139	0.1311
1568	0.1385	0.1314
1569	0.1395	0.1315
1570	0.1386	0.1309
1571	0.1389	0.1315
1572	0.1378	0.1306
1573	0.139	0.1297
1574	0.1374	0.1301
1575	0.1378	0.1307
1576	0.1386	0.1309
1577	0.1389	0.1349
1578	0.1381	0.131
1579	0.1383	0.1311
1580	0.1384	0.131
1581	0.1389	0.1318
1582	0.1399	0.1321
1583	0.1388	0.1315
1584	0.1391	0.1309
1585	0.1392	0.1312
1586	0.1392	0.1312
1587	0.1393	0.1311
1588	0.1391	0.1311
1589	0.139	0.1311
1590	0.1391	0.1312
1591	0.1387	0.1311
1592	0.139	0.1311
1593	0.139	0.1312
1594	0.1389	0.1299
1595	0.1407	0.1312
1596	0.1389	0.1298
1597	0.1399	0.1315
1598	0.1388	0.1308
1599	0.1401	0.1316
1600	0.1394	0.1312
1601	0.1392	0.1311
1602	0.14	0.1313
1603	0.1394	0.1308
1604	0.1396	0.1311
1605	0.1398	0.1315
1606	0.1396	0.131
1607	0.1396	0.131
1608	0.1396	0.1311
1609	0.1397	0.1311
1610	0.1399	0.1313
1611	0.1398	0.131
1612	0.1398	0.131
1613	0.1407	0.1314
1614	0.1395	0.1308
1615	0.1433	0.1316
1616	0.1394	0.1318
1617	0.1398	0.1308
1618	0.1398	0.1312
1619	0.1404	0.132
1620	0.1395	0.1313
1621	0.1395	0.1313
1622	0.1394	0.1313
1623	0.1391	0.1311
1624	0.1393	0.1312
1625	0.1393	0.1312
1626	0.1391	0.1311
1627	0.1392	0.131
1628	0.1391	0.1311
1629	0.1392	0.131
1630	0.1391	0.1308
1631	0.1392	0.1308
1632	0.1389	0.1309
1633	0.1391	0.1307
1634	0.139	0.1307
1635	0.1388	0.1305
1636	0.1389	0.1305
1637	0.1396	0.1301
1638	0.1392	0.1306
1639	0.1362	0.1301
1640	0.1389	0.1304
1641	0.1382	0.1303
1642	0.1381	0.1299
1643	0.1389	0.13
1644	0.1396	0.1304
1645	0.1387	0.13
1646	0.139	0.13
1647	0.1381	0.1298
1648	0.1385	0.1294
1649	0.1388	0.1299
1650	0.139	0.1301
1651	0.1389	0.1299
1652	0.139	0.1302
1653	0.139	0.13
1654	0.1394	0.1304
1655	0.1393	0.13
1656	0.1392	0.1301
1657	0.1398	0.13
1658	0.1397	0.1299
1659	0.14	0.1301
1660	0.1398	0.1304
1661	0.1397	0.1304
1662	0.1398	0.1304
1663	0.1398	0.1304
1664	0.1396	0.1303
1665	0.1396	0.1303
1666	0.1396	0.1304
1667	0.1397	0.1304
1668	0.1396	0.1305
1669	0.1396	0.1303
1670	0.1396	0.1303
1671	0.1396	0.1303
1672	0.1396	0.1302
1673	0.1397	0.1303
1674	0.1399	0.1312
1675	0.1395	0.1299
1676	0.139	0.1302
1677	0.1392	0.1301
1678	0.139	0.13
1679	0.1408	0.1306
1680	0.1375	0.1289
1681	0.1396	0.1303
1682	0.1399	0.1304
1683	0.1401	0.1308
1684	0.1393	0.1299
1685	0.1393	0.1295
1686	0.139	0.13
1687	0.1397	0.1291
1688	0.1395	0.1308
1689	0.1412	0.131
1690	0.1418	0.1316
1691	0.1417	0.1315
1692	0.1414	0.1317
1693	0.1417	0.1318
1694	0.1414	0.1317
1695	0.1408	0.1317
1696	0.1399	0.1315
1697	0.1408	0.1316
1698	0.142	0.1295
1699	0.1404	0.1329
1700	0.1406	0.1321
1701	0.1407	0.1319
1702	0.1396	0.1317
1703	0.1404	0.1309
1704	0.1406	0.1323
1705	0.1406	0.1325
1706	0.1402	0.1321
1707	0.1401	0.132
1708	0.1402	0.1323
1709	0.14	0.1321
1710	0.1398	0.1321
1711	0.1399	0.132
1712	0.1398	0.132
1713	0.1396	0.1319
1714	0.1398	0.132
1715	0.1398	0.1319
1716	0.1399	0.1319
1717	0.14	0.1319
1718	0.14	0.1319
1719	0.1399	0.1317
1720	0.1399	0.1316
1721	0.1398	0.1315
1722	0.1397	0.1314
1723	0.1399	0.1317
1724	0.14	0.1316
1725	0.1396	0.1313
1726	0.1397	0.1313
1727	0.1291	0.131
1728	0.123	0.1271
1729	0.1571	0.1388
1730	0.1453	0.1385
1731	0.1406	0.1305
1732	0.1437	0.129
1733	0.1418	0.1327
1734	0.1415	0.1326
1735	0.1378	0.1323
1736	0.1405	0.1321
1737	0.1412	0.1325
1738	0.1411	0.1323
1739	0.1409	0.1322
1740	0.1407	0.1321
1741	0.1404	0.1322
1742	0.1416	0.1275
1743	0.141	0.1324
1744	0.1409	0.132
1745	0.1408	0.1319
1746	0.1404	0.132
1747	0.1402	0.1311
1748	0.1406	0.1317
1749	0.1406	0.1316
1750	0.1401	0.1316
1751	0.1405	0.1298
1752	0.1444	0.1227
1753	0.1335	0.1287
1754	0.1422	0.1347
1755	0.1317	0.1311
1756	0.1456	0.13
1757	0.1435	0.1316
1758	0.1421	0.1316
1759	0.1414	0.132
1760	0.1415	0.1316
1761	0.1412	0.1315
1762	0.1412	0.1315
1763	0.1409	0.1312
1764	0.141	0.1323
1765	0.1253	0.1229
1766	0.09847	0.1247
1767	0.145	0.1335
1768	0.1267	0.1196
1769	0.1061	0.1176
1770	0.1518	0.157
1771	0.09352	0.1239
1772	0.1051	0.1363
1773	0.146	0.1058
1774	0.1387	0.13
1775	0.1407	0.1305
1776	0.1478	0.1345
1777	0.1428	0.1252
1778	0.1402	0.1338
1779	0.1383	0.1316
1780	0.1405	0.1305
1781	0.1408	0.1306
1782	0.1319	0.1322
1783	0.1432	0.1329
1784	0.1364	0.1298
1785	0.1374	0.1295
1786	0.1306	0.1264
1787	0.143	0.1267
1788	0.1429	0.132
1789	0.1421	0.1309
1790	0.1414	0.1315
1791	0.1418	0.1315
1792	0.142	0.1319
1793	0.1418	0.1315
1794	0.1418	0.1317
1795	0.1422	0.1318
1796	0.1422	0.132
1797	0.1415	0.1317
1798	0.133	0.1321
1799	0.1351	0.1268
1800	0.1447	0.1293
1801	0.1434	0.1332
1802	0.1427	0.1325
1803	0.1471	0.1334
1804	0.1386	0.133
1805	0.1422	0.1319
1806	0.142	0.1321
1807	0.1426	0.1323
1808	0.1423	0.1323
1809	0.1423	0.132
1810	0.1432	0.1327
1811	0.143	0.1336
1812	0.1423	0.1321
1813	0.1419	0.1333
1814	0.131	0.1285
1815	0.107	0.1114
1816	0.107	0.1185
1817	0.1688	0.1545
1818	0.1435	0.1344
1819	0.144	0.1311
1820	0.1439	0.1312
1821	0.1432	0.1322
1822	0.1422	0.1312
1823	0.1424	0.1326
1824	0.1351	0.132
1825	0.1457	0.1329
1826	0.1385	0.1285
1827	0.1435	0.1334
1828	0.1405	0.1322
1829	0.1465	0.1338
1830	0.1531	0.1416
1831	0.1384	0.1301
1832	0.1398	0.1315
1833	0.1423	0.134
1834	0.1386	0.1341
1835	0.1414	0.1346
1836	0.1435	0.1337
1837	0.1406	0.1337
1838	0.1423	0.1318
1839	0.1471	0.1462
1840	0.1474	0.1326
1841	0.1442	0.1283
1842	0.1396	0.1312
1843	0.1425	0.1345
1844	0.1297	0.1324
1845	0.1404	0.133
1846	0.1382	0.1331
1847	0.1434	0.1315
1848	0.1405	0.134
1849	0.1411	0.1331
1850	0.1416	0.1326
1851	0.1409	0.1323
1852	0.1412	0.1325
1853	0.1422	0.1335
1854	0.1419	0.1326
1855	0.1416	0.1328
1856	0.141	0.1324
1857	0.1414	0.1319
1858	0.1413	0.1334
1859	0.1415	0.1323
1860	0.1415	0.1328
1861	0.1416	0.1327
1862	0.1418	0.1328
1863	0.142	0.1329
1864	0.1418	0.1329
1865	0.1425	0.1339
1866	0.1421	0.1333
1867	0.1418	0.1333
1868	0.1416	0.1335
1869	0.1492	0.135
1870	0.1414	0.133
1871	0.1425	0.1338
1872	0.1421	0.1328
1873	0.1427	0.1319
1874	0.1432	0.132
1875	0.142	0.1332
1876	0.1422	0.1342
1877	0.1417	0.1339
1878	0.1408	0.1342
1879	0.1381	0.1314
1880	0.1392	0.1337
1881	0.1399	0.1331
1882	0.1407	0.1329
1883	0.1404	0.1329
1884	0.1409	0.1335
1885	0.1423	0.1341
1886	0.141	0.1333
1887	0.1411	0.133
1888	0.1412	0.1333
1889	0.1401	0.1372
1890	0.1577	0.1327
1891	0.1389	0.1378
1892	0.1388	0.1309
1893	0.1415	0.1323
1894	0.1417	0.1339
1895	0.1411	0.1325
1896	0.1415	0.1333
1897	0.1412	0.1328
1898	0.1406	0.1326
1899	0.1362	0.1297
1900	0.1348	0.1328
1901	0.09978	0.1037
1902	0.1449	0.1245
1903	0.1548	0.1366
1904	0.1429	0.134
1905	0.1421	0.1337
1906	0.1423	0.1336
1907	0.1412	0.1333
1908	0.1417	0.1334
1909	0.1412	0.1329
1910	0.1411	0.1327
1911	0.1413	0.1328
1912	0.1416	0.1337
1913	0.1416	0.1331
1914	0.1414	0.133
1915	0.1412	0.1331
1916	0.1412	0.1329
1917	0.1416	0.1331
1918	0.1418	0.1335
1919	0.1419	0.1338
1920	0.1418	0.1333
1921	0.142	0.134
1922	0.1416	0.1331
1923	0.1419	0.1331
1924	0.1416	0.1331
1925	0.1417	0.1343
1926	0.1422	0.1341
1927	0.1418	0.1333
1928	0.1423	0.1343
1929	0.1418	0.1332
1930	0.1413	0.1345
1931	0.1419	0.1346
1932	0.1435	0.1363
1933	0.143	0.1347
1934	0.1408	0.133
1935	0.1419	0.1345
1936	0.1419	0.1338
1937	0.142	0.1339
1938	0.1414	0.1338
1939	0.1416	0.1347
1940	0.1416	0.1346
1941	0.1409	0.1335
1942	0.1419	0.1341
1943	0.1414	0.1337
1944	0.1407	0.1332
1945	0.1409	0.1344
1946	0.14	0.1319
1947	0.1388	0.133
1948	0.1408	0.1333
1949	0.1417	0.1328
1950	0.1414	0.1339
1951	0.1411	0.1339
1952	0.1413	0.1338
1953	0.1415	0.1341
1954	0.1418	0.1326
1955	0.1412	0.1333
1956	0.1419	0.1338
1957	0.1415	0.1337
1958	0.1417	0.1338
1959	0.1414	0.1339
1960	0.1415	0.1337
1961	0.1416	0.1341
1962	0.1414	0.1342
1963	0.141	0.1341
1964	0.1411	0.1335
1965	0.1414	0.1343
1966	0.1413	0.1343
1967	0.1411	0.1336
1968	0.1416	0.1342
1969	0.1414	0.1341
1970	0.141	0.1337
1971	0.1415	0.134
1972	0.1415	0.1346
1973	0.1395	0.1343
1974	0.1376	0.1319
1975	0.1416	0.1358
1976	0.1365	0.1291
1977	0.1464	0.1242
1978	0.1398	0.1341
1979	0.1407	0.1341
1980	0.1402	0.1335
1981	0.1402	0.1344
1982	0.1407	0.134
1983	0.1404	0.1342
1984	0.1405	0.1342
1985	0.1408	0.1343
1986	0.14	0.1337
1987	0.1402	0.1338
1988	0.1397	0.1334
1989	0.1412	0.1335
1990	0.14	0.1343
1991	0.1426	0.1345
1992	0.1383	0.1357
1993	0.1398	0.1325
1994	0.14	0.1331
1995	0.14	0.1329
1996	0.1402	0.1334
1997	0.1406	0.1337
1998	0.1407	0.1334
1999	0.1406	0.1335
[truncated: 510 more rows]

## Sheet: 4d
time	pH	Cl		time	HR	time	R
1	0.02649	0.1095		0	86	0	8.34101
2	0.02747	0.1155		178	90	1156	8.43997
3	0.02916	0.1128		378	110	1960	4.74851
4	0.03139	0.1123		1077	87	2778	4.14866
5	0.03334	0.117		1377	82	3710	5.91695
6	0.03399	0.118		1788	84	3982	10.9169
7	0.03573	0.1181		2428	82
8	0.03548	0.1166		2908	78
9	0.0377	0.1235		3302	79
10	0.03805	0.1221		3681	83
11	0.03871	0.123
12	0.03982	0.1235
13	0.04119	0.1225
14	0.04129	0.1234
15	0.04132	0.1218
16	0.04057	0.1243
17	0.03919	0.1178
18	0.03796	0.1172
19	0.03886	0.1193
20	0.04009	0.1228
21	0.04099	0.1241
22	0.04244	0.1245
23	0.0302	0.1022
24	0.02454	0.09837
25	0.002047	0.102
26	0.01829	0.1528
27	0.02983	0.1423
28	0.04094	0.1212
29	0.04178	0.1264
30	0.0403	0.1229
31	0.04546	0.1265
32	0.04081	0.1254
33	0.04205	0.1265
34	0.0443	0.1279
35	0.04423	0.1275
36	0.04132	0.1242
37	0.06917	0.199
38	0.02098	0.06615
39	0.008881	0.07377
40	0.04926	0.1358
41	0.02495	0.1609
42	0.01304	0.0385
43	0.03329	0.1149
44	0.03709	0.1213
45	0.04252	0.124
46	0.04742	0.13
47	0.04685	0.1308
48	0.05114	0.1351
49	0.05083	0.1324
50	0.05292	0.1344
51	0.0529	0.1436
52	0.04674	0.1269
53	0.05446	0.14
54	0.05553	0.1364
55	0.05777	0.1275
56	0.05339	0.1391
57	0.05158	0.1358
58	0.05322	0.1287
59	0.05329	0.1319
60	0.05352	0.1345
61	0.04811	0.1318
62	0.0415	0.1281
63	0.01822	0.1026
64	0.04532	0.1573
65	0.06909	0.1712
66	0.04901	0.1335
67	0.05002	0.1368
68	0.04353	0.1227
69	0.04037	0.1287
70	0.04298	0.1265
71	0.04228	0.1269
72	0.05551	0.1403
73	0.05455	0.1311
74	0.08274	0.1524
75	0.01057	0.1528
76	0.04513	0.1207
77	0.05368	0.123
78	0.04675	0.1288
79	0.04324	0.1274
80	0.04607	0.1282
81	0.04868	0.1331
82	0.04601	0.1287
83	0.04478	0.1285
84	0.02523	0.107
85	0.03753	0.1192
86	0.0435	0.1256
87	0.04415	0.1282
88	0.04052	0.1293
89	0.04912	0.131
90	0.09525	0.1813
91	0.07829	0.1516
92	0.05615	0.1472
93	0.05583	0.1266
94	0.05638	0.1204
95	0.04364	0.1287
96	0.0442	0.1259
97	0.04715	0.1373
98	0.0408	0.1365
99	0.0459	0.1303
100	0.0464	0.1345
101	0.04277	0.1268
102	0.04492	0.1302
103	0.05215	0.1409
104	0.04799	0.1231
105	0.04313	0.1245
106	0.02918	0.1294
107	0.04711	0.1264
108	0.03574	0.1182
109	0.04452	0.1346
110	0.04136	0.1274
111	0.04487	0.1291
112	0.04414	0.1251
113	0.04543	0.129
114	0.03949	0.1287
115	0.03691	0.125
116	-0.01262	0.06686
117	0.03016	0.1102
118	0.03952	0.12
119	0.04521	0.1236
120	0.04956	0.1317
121	0.04422	0.125
122	0.04289	0.1248
123	0.0419	0.1219
124	0.04387	0.1254
125	0.04274	0.1262
126	0.04472	0.1374
127	0.04326	0.116
128	0.03031	0.1159
129	0.03894	0.1291
130	0.04349	0.1264
131	0.04125	0.1275
132	0.0479	0.1384
133	0.04643	0.1346
134	0.03535	0.1287
135	0.04	0.1202
136	0.04528	0.1276
137	0.04576	0.1282
138	0.04496	0.1278
139	0.05363	0.1331
140	0.0502	0.1354
141	0.04868	0.13
142	0.04586	0.1294
143	0.04503	0.1292
144	0.04397	0.1283
145	0.04491	0.1298
146	0.04432	0.1288
147	0.04601	0.1286
148	0.04488	0.1285
149	0.04513	0.1292
150	0.03681	0.1223
151	0.04072	0.1264
152	0.04313	0.1254
153	0.04435	0.1302
154	0.04426	0.129
155	0.05833	0.1344
156	0.03936	0.1167
157	0.02287	0.1203
158	0.03686	0.1197
159	0.05197	0.132
160	0.03869	0.117
161	0.04288	0.1277
162	0.04303	0.1269
163	0.04239	0.1215
164	0.04546	0.129
165	0.04465	0.1284
166	0.04514	0.1286
167	0.04552	0.1293
168	0.04521	0.1285
169	0.04533	0.1289
170	0.085	0.1531
171	0.0679	0.1569
172	0.06266	0.1572
173	0.05336	0.1426
174	0.05085	0.1386
175	0.04902	0.1354
176	0.04736	0.1338
177	0.04812	0.1353
178	0.04954	0.1279
179	0.05006	0.1336
180	0.04652	0.1329
181	0.04545	0.132
182	0.0495	0.1297
183	0.04581	0.1312
184	0.05138	0.1342
185	0.04246	0.1344
186	0.04428	0.1222
187	0.04402	0.128
188	0.01539	0.0965
189	-0.006389	0.07927
190	0.03514	0.1121
191	0.03942	0.1209
192	0.03995	0.1211
193	0.04024	0.1227
194	0.04035	0.1238
195	0.04341	0.127
196	0.0431	0.1267
197	0.04453	0.1285
198	0.04532	0.1286
199	0.04478	0.1278
200	0.04533	0.1288
201	0.0459	0.1288
202	0.04236	0.1283
203	0.04459	0.1298
204	0.04631	0.1295
205	0.04559	0.1288
206	0.04769	0.1329
207	0.05046	0.1305
208	0.05065	0.1332
209	0.0491	0.1319
210	0.04809	0.1306
211	0.04721	0.1296
212	0.04745	0.1299
213	0.04656	0.13
214	0.03527	0.1224
215	0.04097	0.124
216	0.04448	0.1279
217	0.04609	0.1386
218	0.02984	0.1139
219	0.07297	0.1424
220	0.05813	0.1719
221	0.03122	0.1203
222	0.05424	0.1379
223	0.03565	0.1202
224	0.05337	0.139
225	0.05634	0.1422
226	0.05869	0.145
227	0.05781	0.1464
228	0.05846	0.1457
229	0.06277	0.1497
230	0.06356	0.1513
231	0.06782	0.1532
232	0.05801	0.1571
233	0.06727	0.1548
234	0.0661	0.1557
235	0.065	0.1567
236	0.06684	0.1578
237	0.06722	0.1593
238	0.06822	0.1617
239	0.06818	0.1604
240	0.06861	0.1614
241	0.06917	0.1621
242	0.06976	0.1638
243	0.06888	0.1648
244	0.06919	0.1642
245	0.06918	0.1646
246	0.06218	0.1594
247	0.0672	0.1763
248	0.06239	0.1547
249	0.07291	0.1655
250	0.0667	0.1558
251	0.0623	0.1568
252	0.06461	0.1578
253	0.06446	0.1585
254	0.06348	0.1586
255	0.06205	0.1492
256	0.07042	0.1656
257	0.06953	0.1685
258	0.07093	0.1688
259	0.07151	0.1696
260	0.07174	0.1718
261	0.07179	0.1715
262	0.07267	0.1741
263	0.07216	0.1727
264	0.0722	0.1737
265	0.06922	0.1696
266	0.07002	0.1701
267	0.07182	0.1733
268	0.07234	0.1747
269	0.07252	0.1757
270	0.0724	0.176
271	0.07161	0.1758
272	0.06747	0.1664
273	0.06977	0.1706
274	0.07199	0.1737
275	0.06771	0.167
276	0.07251	0.1684
277	0.07398	0.1733
278	0.07244	0.1727
279	0.07251	0.1722
280	0.07184	0.1707
281	0.07088	0.1713
282	0.07209	0.1734
283	0.07199	0.1747
284	0.07076	0.1764
285	0.06812	0.1758
286	0.06912	0.1722
287	0.07098	0.1771
288	0.07127	0.1783
289	0.07189	0.1794
290	0.07244	0.1809
291	0.07244	0.1818
292	0.07243	0.1819
293	0.07192	0.1814
294	0.07219	0.1826
295	0.07252	0.1825
296	0.07198	0.1821
297	0.07237	0.1835
298	0.07252	0.1836
299	0.07206	0.1833
300	0.071	0.1816
301	0.07161	0.1819
302	0.07146	0.1822
303	0.07141	0.1822
304	0.07137	0.1827
305	0.07131	0.1828
306	0.07127	0.1826
307	0.07074	0.1824
308	0.07069	0.1821
309	0.06824	0.179
310	0.06906	0.1779
311	0.07003	0.1803
312	0.07022	0.1816
313	0.07015	0.1822
314	0.07008	0.1824
315	0.06987	0.1825
316	0.07014	0.1824
317	0.06987	0.1824
318	0.0698	0.1823
319	0.06965	0.1823
320	0.06935	0.182
321	0.0696	0.1824
322	0.06951	0.1823
323	0.06924	0.1821
324	0.06899	0.182
325	0.06727	0.1758
326	0.06866	0.1809
327	0.06879	0.1816
328	0.06875	0.1818
329	0.06781	0.1763
330	0.06859	0.1772
331	0.06797	0.1758
332	0.0672	0.1748
333	0.06575	0.171
334	0.06515	0.1723
335	0.06627	0.1741
336	0.06464	0.1707
337	0.06505	0.1747
338	0.06617	0.1764
339	0.06624	0.1772
340	0.06605	0.1765
341	0.06631	0.1777
342	0.06597	0.1778
343	0.06485	0.1749
344	0.06548	0.1768
345	0.06573	0.1774
346	0.06365	0.1757
347	0.06335	0.1713
348	0.06374	0.1725
349	0.06543	0.1749
350	0.06565	0.1761
351	0.06571	0.1767
352	0.06556	0.1765
353	0.06535	0.1763
354	0.06517	0.1763
355	0.06541	0.1745
356	0.06493	0.176
357	0.06495	0.1757
358	0.06492	0.1757
359	0.0646	0.1753
360	0.06292	0.1745
361	0.06303	0.1719
362	0.06315	0.1716
363	0.06315	0.1718
364	0.06319	0.1718
365	0.06322	0.1717
366	0.06321	0.1716
367	0.06325	0.1717
368	0.06402	0.1713
369	0.06312	0.1694
370	0.06358	0.1698
371	0.06352	0.1702
372	0.06337	0.1697
373	0.06293	0.1691
374	0.06251	0.1707
375	0.06314	0.1729
376	0.06321	0.1721
377	0.06327	0.173
378	0.0631	0.1724
379	0.06287	0.1711
380	0.06307	0.1713
381	0.06272	0.1712
382	0.06303	0.1718
383	0.0626	0.1713
384	0.06275	0.1703
385	0.06283	0.1698
386	0.06244	0.1706
387	0.06221	0.1698
388	0.06211	0.1702
389	0.06188	0.1696
390	0.06192	0.1694
391	0.06193	0.1691
392	0.06156	0.1688
393	0.06151	0.1684
394	0.0616	0.1687
395	0.0615	0.1685
396	0.0613	0.1682
397	0.06125	0.168
398	0.06076	0.1678
399	0.06167	0.1677
400	0.06154	0.1667
401	0.06229	0.166
402	0.06161	0.1655
403	0.0611	0.1643
404	0.06062	0.1631
405	0.06027	0.1658
406	0.06032	0.1638
407	0.06034	0.1655
408	0.06048	0.1659
409	0.06091	0.1645
410	0.06029	0.1658
411	0.05962	0.1631
412	0.05822	0.1614
413	0.05939	0.1641
414	0.05928	0.1644
415	0.05972	0.1641
416	0.05954	0.1639
417	0.05934	0.1636
418	0.05929	0.1635
419	0.05929	0.1635
420	0.05927	0.163
421	0.05997	0.1636
422	0.06074	0.1643
423	0.06014	0.1634
424	0.06	0.163
425	0.05971	0.1628
426	0.05969	0.1627
427	0.05884	0.162
428	0.05874	0.1628
429	0.05687	0.1597
430	0.05815	0.1619
431	0.05798	0.1614
432	0.05345	0.1529
433	0.05135	0.1463
434	0.05038	0.1473
435	0.05065	0.1462
436	0.05203	0.1486
437	0.05105	0.1465
438	0.05174	0.1491
439	0.05146	0.1486
440	0.05133	0.1461
441	0.05223	0.1484
442	0.05297	0.1487
443	0.05218	0.1486
444	0.05194	0.1485
445	0.0522	0.1489
446	0.0534	0.1498
447	0.05105	0.1498
448	0.05597	0.1517
449	0.05524	0.1529
450	0.05593	0.1543
451	0.05602	0.1545
452	0.05692	0.1557
453	0.05784	0.1569
454	0.05949	0.1612
455	0.05926	0.1607
456	0.05908	0.1606
457	0.05888	0.1603
458	0.05858	0.16
459	0.05849	0.1605
460	0.05872	0.1606
461	0.05844	0.1596
462	0.05815	0.1594
463	0.05809	0.1591
464	0.05804	0.1582
465	0.05774	0.1585
466	0.05758	0.1584
467	0.0575	0.1582
468	0.0573	0.1579
469	0.05713	0.1576
470	0.05703	0.1574
471	0.05693	0.1572
472	0.05683	0.1569
473	0.05703	0.1568
474	0.05761	0.157
475	0.05714	0.1567
476	0.05745	0.1564
477	0.05779	0.1562
478	0.05944	0.1564
479	0.05473	0.1464
480	0.05281	0.1441
481	0.03965	0.1371
482	0.05062	0.1471
483	0.05471	0.1515
484	0.05353	0.1514
485	0.05344	0.1493
486	0.05365	0.1502
487	0.05464	0.152
488	0.05534	0.1534
489	0.05545	0.1536
490	0.05572	0.1535
491	0.05354	0.1537
492	0.05391	0.1514
493	0.0523	0.1485
494	0.05044	0.1401
495	0.05458	0.1525
496	0.055	0.1533
497	0.05489	0.1533
498	0.05095	0.1492
499	0.04716	0.1322
500	0.04405	0.1398
501	0.04802	0.1376
502	0.0447	0.1323
503	0.03964	0.1293
504	0.04142	0.1317
505	0.04065	0.1301
506	0.04109	0.1288
507	0.04133	0.1305
508	0.04077	0.1287
509	0.04176	0.1305
510	0.04209	0.1306
511	0.04177	0.13
512	0.0424	0.1304
513	0.04171	0.13
514	0.04171	0.1299
515	0.04088	0.1286
516	0.04063	0.128
517	0.03936	0.1286
518	0.04008	0.1275
519	0.04056	0.1254
520	0.03968	0.1261
521	0.03931	0.1297
522	0.04042	0.1252
523	0.03939	0.126
524	0.0397	0.1266
525	0.03976	0.1262
526	0.0397	0.1258
527	0.03895	0.125
528	0.03978	0.1279
529	0.03968	0.1258
530	0.03947	0.1255
531	0.03956	0.1254
532	0.0398	0.1256
533	0.03973	0.1257
534	0.03909	0.1244
535	0.03975	0.1255
536	0.03923	0.1235
537	0.03994	0.1274
538	0.03843	0.1242
539	0.03943	0.1251
540	0.04036	0.1245
541	0.0418	0.1254
542	0.04095	0.1247
543	0.0474	0.1255
544	0.04735	0.1341
545	0.05011	0.1364
546	0.054	0.1456
547	0.0515	0.1455
548	0.04912	0.1376
549	0.0497	0.1405
550	0.05154	0.1407
551	0.05143	0.1438
552	0.05772	0.1541
553	0.0599	0.158
554	0.06118	0.1596
555	0.06184	0.1607
556	0.06206	0.1612
557	0.06244	0.1618
558	0.05999	0.1572
559	0.06042	0.1596
560	0.06045	0.1589
561	0.06032	0.158
562	0.06037	0.1586
563	0.05986	0.1577
564	0.05932	0.1568
565	0.05919	0.1567
566	0.05889	0.1565
567	0.05859	0.1561
568	0.05835	0.1559
569	0.05843	0.1557
570	0.05777	0.1552
571	0.05904	0.1559
572	0.05573	0.1499
573	0.05668	0.1541
574	0.05575	0.153
575	0.05264	0.1471
576	0.05108	0.1435
577	0.05107	0.1432
578	0.0521	0.1457
579	0.05261	0.1463
580	0.05303	0.1469
581	0.05339	0.1478
582	0.05367	0.1481
583	0.05394	0.1486
584	0.05414	0.1487
585	0.0546	0.1497
586	0.05467	0.1502
587	0.0548	0.1499
588	0.05541	0.151
589	0.05546	0.151
590	0.05556	0.1513
591	0.05545	0.1512
592	0.05517	0.1506
593	0.05467	0.1497
594	0.05494	0.1501
595	0.05501	0.1504
596	0.05512	0.1483
597	0.05457	0.1481
598	0.0538	0.1473
599	0.0565	0.1527
600	0.05649	0.1526
601	0.05646	0.1521
602	0.05637	0.1522
603	0.05637	0.1521
604	0.05612	0.1515
605	0.05592	0.1511
606	0.05557	0.1509
607	0.05573	0.151
608	0.05505	0.1491
609	0.05546	0.1504
610	0.05542	0.1507
611	0.0554	0.1506
612	0.0542	0.1504
613	0.05332	0.1505
614	0.05413	0.1503
615	0.05465	0.151
616	0.05497	0.1507
617	0.05455	0.1506
618	0.05484	0.1502
619	0.05472	0.1496
620	0.05489	0.1494
621	0.05475	0.149
622	0.05498	0.149
623	0.05461	0.149
624	0.05483	0.1491
625	0.05464	0.149
626	0.05591	0.1489
627	0.05666	0.151
628	0.05581	0.15
629	0.05574	0.1499
630	0.05491	0.1487
631	0.0536	0.1492
632	0.05443	0.1488
633	0.05494	0.1485
634	0.05469	0.1485
635	0.05459	0.1483
636	0.05441	0.1481
637	0.05477	0.1474
638	0.05092	0.149
639	0.05363	0.146
640	0.05389	0.1468
641	0.05363	0.1465
642	0.05378	0.1467
643	0.05334	0.1466
644	0.05223	0.1449
645	0.05114	0.1425
646	0.05132	0.142
647	0.0513	0.1466
648	0.05203	0.1441
649	0.05121	0.1472
650	0.05133	0.1463
651	0.05196	0.1474
652	0.05208	0.1472
653	0.052	0.1469
654	0.04759	0.1447
655	0.04447	0.1319
656	0.04865	0.1397
657	0.05087	0.1436
658	0.05226	0.1437
659	0.05235	0.1434
660	0.05141	0.1432
661	0.0498	0.137
662	0.04299	0.1329
663	0.039	0.1282
664	0.04219	0.1287
665	0.04384	0.1333
666	0.0425	0.1304
667	0.04289	0.1308
668	0.04405	0.135
669	0.04452	0.1355
670	0.04891	0.1401
671	0.04853	0.1404
672	0.04911	0.1393
673	0.05043	0.1436
674	0.04414	0.1346
675	0.04293	0.1278
676	0.04161	0.129
677	0.04077	0.1259
678	0.04016	0.1255
679	0.03843	0.1262
680	0.03978	0.1265
681	0.04041	0.1271
682	0.04066	0.127
683	0.04016	0.1264
684	0.03997	0.1258
685	0.04375	0.1359
686	0.04991	0.1382
687	0.05243	0.145
688	0.05073	0.1436
689	0.05133	0.1425
690	0.04674	0.1357
691	0.04674	0.1308
692	0.04452	0.1306
693	0.04063	0.1278
694	0.03869	0.1336
695	0.03584	0.119
696	0.03902	0.1246
697	0.0399	0.1252
698	0.04065	0.1256
699	0.04161	0.1275
700	0.04132	0.1249
701	0.04032	0.1249
702	0.04006	0.1249
703	0.04009	0.1248
704	0.04024	0.1247
705	0.04056	0.1247
706	0.04055	0.125
707	0.0405	0.1246
708	0.04046	0.1247
709	0.04047	0.1249
710	0.04052	0.1246
711	0.04051	0.1246
712	0.04052	0.1248
713	0.04031	0.1244
714	0.04039	0.1245
715	0.04055	0.1246
716	0.04047	0.1247
717	0.04043	0.1244
718	0.03987	0.1213
719	0.03835	0.1246
720	0.0416	0.1251
721	0.04079	0.1261
722	0.04075	0.1245
723	0.04078	0.1246
724	0.04065	0.1244
725	0.04067	0.1245
726	0.04077	0.1246
727	0.03659	0.1208
728	0.0444	0.1258
729	0.03274	0.1164
730	0.0393	0.1192
731	0.04081	0.1229
732	0.03936	0.1231
733	0.04181	0.125
734	0.04129	0.1254
735	0.0386	0.1207
736	0.04105	0.1249
737	0.04291	0.1238
738	0.04082	0.1241
739	0.04067	0.1239
740	0.0413	0.124
741	0.04158	0.125
742	0.04139	0.1245
743	0.04126	0.1244
744	0.04141	0.1261
745	0.03878	0.1224
746	0.04131	0.1274
747	0.04324	0.13
748	0.04617	0.1346
749	0.04787	0.1363
750	0.04937	0.1389
751	0.04989	0.138
752	0.05179	0.1417
753	0.05265	0.1435
754	0.05372	0.1451
755	0.05469	0.1466
756	0.05569	0.1482
757	0.05625	0.1492
758	0.05533	0.1475
759	0.05576	0.1481
760	0.05655	0.149
761	0.05732	0.1505
762	0.05789	0.1513
763	0.05752	0.1509
764	0.05811	0.152
765	0.05839	0.1525
766	0.05843	0.1527
767	0.05847	0.1529
768	0.05847	0.153
769	0.05841	0.1531
770	0.05822	0.1528
771	0.05815	0.1528
772	0.05798	0.1526
773	0.05764	0.1523
774	0.05728	0.1517
775	0.05698	0.1512
776	0.05641	0.1502
777	0.05609	0.1496
778	0.05601	0.1497
779	0.05609	0.1498
780	0.05529	0.1482
781	0.0551	0.1495
782	0.05505	0.1485
783	0.05475	0.148
784	0.05493	0.1489
785	0.05497	0.148
786	0.05458	0.1474
787	0.05446	0.1472
788	0.05428	0.147
789	0.05392	0.1462
790	0.05444	0.1428
791	0.05298	0.1415
792	0.05439	0.1437
793	0.05456	0.1452
794	0.05455	0.1451
795	0.05412	0.1445
796	0.04971	0.1436
797	0.05202	0.144
798	0.05226	0.1447
799	0.05225	0.1446
800	0.05221	0.1443
801	0.05224	0.1441
802	0.05201	0.1438
803	0.05194	0.1436
804	0.05176	0.1432
805	0.05108	0.1431
806	0.05124	0.1425
807	0.05112	0.1416
808	0.0501	0.1413
809	0.05114	0.1409
810	0.05076	0.1408
811	0.0508	0.1418
812	0.05147	0.1424
813	0.05151	0.1434
814	0.05159	0.1413
815	0.0497	0.1386
816	0.05066	0.1416
817	0.04998	0.1398
818	0.05044	0.1398
819	0.04967	0.1394
820	0.04973	0.1394
821	0.05061	0.1375
822	0.04966	0.1393
823	0.04994	0.1448
824	0.04883	0.1429
825	0.0522	0.1362
826	0.05411	0.1462
827	0.04892	0.1331
828	0.04819	0.14
829	0.04987	0.1392
830	0.04928	0.1369
831	0.04898	0.1383
832	0.04864	0.1383
833	0.04922	0.1382
834	0.04926	0.1358
835	0.04811	0.1367
836	0.04825	0.1377
837	0.0483	0.1365
838	0.04799	0.1381
839	0.0487	0.1366
840	0.04886	0.1374
841	0.04923	0.1378
842	0.04926	0.1393
843	0.04855	0.1347
844	0.0507	0.1384
845	0.04373	0.1382
846	0.04964	0.1373
847	0.0492	0.1371
848	0.0493	0.1374
849	0.04925	0.1375
850	0.04914	0.1372
851	0.04897	0.1371
852	0.04898	0.1371
853	0.04884	0.1369
854	0.04889	0.137
855	0.04915	0.1371
856	0.04885	0.1368
857	0.0491	0.1372
858	0.0489	0.1369
859	0.04868	0.1365
860	0.04912	0.1372
861	0.04978	0.1381
862	0.04926	0.1374
863	0.04904	0.1371
864	0.04903	0.1369
865	0.04922	0.1372
866	0.04908	0.137
867	0.04898	0.1368
868	0.04903	0.1369
869	0.04901	0.137
870	0.04906	0.1369
871	0.04925	0.1372
872	0.0491	0.137
873	0.04915	0.1369
874	0.04904	0.1369
875	0.04904	0.1368
876	0.04889	0.1365
877	0.04895	0.1366
878	0.04893	0.1365
879	0.04875	0.1363
880	0.04887	0.1363
881	0.0488	0.1364
882	0.04869	0.1362
883	0.04853	0.136
884	0.0486	0.1361
885	0.04895	0.1362
886	0.04835	0.1358
887	0.0405	0.1329
888	0.04692	0.1336
889	0.04807	0.1367
890	0.04714	0.1327
891	0.04573	0.1278
892	0.0481	0.134
893	0.04773	0.1348
894	0.04774	0.1347
895	0.04789	0.1345
896	0.04664	0.1337
897	0.04719	0.1333
898	0.048	0.1343
899	0.04804	0.1345
900	0.0484	0.1351
901	0.04806	0.1347
902	0.04827	0.1348
903	0.04814	0.1347
904	0.04845	0.1345
905	0.04892	0.1348
906	0.04807	0.1343
907	0.04821	0.1349
908	0.04827	0.1346
909	0.04871	0.135
910	0.04818	0.1349
911	0.04817	0.1345
912	0.04767	0.1342
913	0.04795	0.135
914	0.04803	0.1346
915	0.05076	0.1343
916	0.05326	0.1331
917	0.05359	0.1323
918	0.05201	0.1318
919	0.05285	0.1335
920	0.05155	0.132
921	0.05105	0.132
922	0.05132	0.132
923	0.05103	0.1318
924	0.05015	0.1319
925	0.04664	0.1319
926	0.04267	0.1304
927	0.04377	0.1312
928	0.04389	0.1311
929	0.04481	0.1322
930	0.04509	0.1317
931	0.04545	0.1319
932	0.04455	0.1313
933	0.04521	0.1318
934	0.04632	0.132
935	0.04522	0.1315
936	0.04512	0.1312
937	0.04462	0.1307
938	0.04531	0.131
939	0.04557	0.1313
940	0.04554	0.1312
941	0.04577	0.1313
942	0.04578	0.1315
943	0.04572	0.1314
944	0.04591	0.1314
945	0.04601	0.1313
946	0.04573	0.1313
947	0.04575	0.1315
948	0.04574	0.1311
949	0.04571	0.1307
950	0.04582	0.1309
951	0.04585	0.1309
952	0.0456	0.1309
953	0.04592	0.1312
954	0.0463	0.131
955	0.0458	0.1306
956	0.04576	0.1309
957	0.04585	0.1308
958	0.04586	0.1308
959	0.0458	0.1307
960	0.04594	0.1308
961	0.04579	0.1307
962	0.04576	0.1306
963	0.04577	0.1306
964	0.0458	0.1305
965	0.04633	0.1301
966	0.04585	0.1304
967	0.04573	0.1303
968	0.04664	0.1306
969	0.04716	0.1304
970	0.0482	0.1301
971	0.04842	0.1298
972	0.04715	0.1291
973	0.04737	0.1299
974	0.04768	0.1309
975	0.04708	0.1288
976	0.04641	0.1289
977	0.04657	0.1288
978	0.04635	0.1289
979	0.04325	0.1277
980	0.04087	0.1256
981	0.04346	0.1259
982	0.04412	0.1285
983	0.04364	0.1286
984	0.04388	0.1286
985	0.04439	0.129
986	0.04433	0.1287
987	0.04627	0.1289
988	0.04716	0.1302
989	0.04627	0.1289
990	0.04459	0.1273
991	0.04652	0.1283
992	0.04398	0.1281
993	0.04187	0.1269
994	0.05139	0.1333
995	0.04177	0.1258
996	0.05202	0.1401
997	0.0482	0.1295
998	0.03161	0.05696
999	0.03854	0.122
1000	0.04073	0.1234
1001	0.05656	0.143
1002	0.03879	0.1247
1003	0.04464	0.1373
1004	0.04051	0.1231
1005	0.04011	0.1225
1006	0.04038	0.1223
1007	0.04113	0.1235
1008	0.04005	0.1228
1009	0.0416	0.1243
1010	0.04195	0.1244
1011	0.03312	0.115
1012	0.05045	0.1421
1013	0.04396	0.1273
1014	0.04316	0.1287
1015	0.04274	0.1268
1016	0.04331	0.1257
1017	0.04362	0.1263
1018	0.04375	0.1264
1019	0.04405	0.1267
1020	0.04416	0.1269
1021	0.04512	0.1281
1022	0.04349	0.1251
1023	0.04378	0.1262
1024	0.04359	0.1258
1025	0.04341	0.1259
1026	0.04317	0.1257
1027	0.0436	0.1257
1028	0.04414	0.1266
1029	0.04454	0.127
1030	0.04474	0.1273
1031	0.04484	0.1274
1032	0.04508	0.1275
1033	0.04515	0.1277
1034	0.04496	0.1274
1035	0.0455	0.1271
1036	0.04487	0.1285
1037	0.04629	0.1358
1038	0.04666	0.1278
1039	0.04662	0.1305
1040	0.04565	0.1275
1041	0.0454	0.1275
1042	0.04577	0.1281
1043	0.04577	0.1283
1044	0.04587	0.1284
1045	0.04574	0.1283
1046	0.04589	0.1283
1047	0.04583	0.1283
1048	0.04575	0.1283
1049	0.04579	0.1284
1050	0.04564	0.1282
1051	0.04565	0.128
1052	0.04565	0.1281
1053	0.04582	0.1283
1054	0.04588	0.1282
1055	0.04588	0.1283
1056	0.04592	0.1284
1057	0.04589	0.1283
1058	0.04586	0.1282
1059	0.04596	0.1283
1060	0.04589	0.1284
1061	0.04546	0.128
1062	0.0459	0.1279
1063	0.04609	0.1278
1064	0.04564	0.1261
1065	0.04613	0.128
1066	0.04618	0.1279
1067	0.05535	0.1443
1068	0.05074	0.1342
1069	0.04035	0.1231
1070	0.04396	0.1244
1071	0.04699	0.1307
1072	0.04697	0.1303
1073	0.0471	0.1305
1074	0.04593	0.1305
1075	0.04624	0.1292
1076	0.04619	0.1289
1077	0.04613	0.1289
1078	0.04625	0.129
1079	0.04581	0.1285
1080	0.04583	0.1287
1081	0.04582	0.1282
1082	0.04544	0.128
1083	0.04549	0.1279
1084	0.04555	0.1278
1085	0.04279	0.1238
1086	0.03472	0.1073
1087	0.04155	0.1227
1088	0.04376	0.1257
1089	0.04451	0.1265
1090	0.04482	0.1268
1091	0.0451	0.1271
1092	0.04512	0.1273
1093	0.0452	0.1272
1094	0.04523	0.1272
1095	0.04531	0.1273
1096	0.04522	0.1273
1097	0.04536	0.1274
1098	0.04531	0.1272
1099	0.04544	0.1271
1100	0.0454	0.1272
1101	0.04518	0.127
1102	0.04522	0.127
1103	0.04531	0.1271
1104	0.04678	0.1272
1105	0.04465	0.1335
1106	0.04458	0.1261
1107	0.04579	0.1271
1108	0.04574	0.127
1109	0.04574	0.1284
1110	0.04542	0.1271
1111	0.04527	0.1271
1112	0.04541	0.127
1113	0.04538	0.1269
1114	0.04524	0.1269
1115	0.04523	0.1269
1116	0.04528	0.1268
1117	0.0453	0.1268
1118	0.04546	0.1266
1119	0.04531	0.1269
1120	0.04558	0.1271
1121	0.04528	0.1267
1122	0.04528	0.1268
1123	0.0451	0.1269
1124	0.04502	0.1267
1125	0.04477	0.1265
1126	0.045	0.1264
1127	0.04498	0.1265
1128	0.04492	0.1265
1129	0.04497	0.1264
1130	0.04513	0.1264
1131	0.04501	0.1263
1132	0.04515	0.1265
1133	0.04503	0.1265
1134	0.0449	0.1263
1135	0.04485	0.1262
1136	0.04485	0.1263
1137	0.04489	0.1263
1138	0.04503	0.1263
1139	0.04493	0.1259
1140	0.04494	0.1261
1141	0.04481	0.1262
1142	0.04483	0.1262
1143	0.04479	0.126
1144	0.04481	0.1259
1145	0.04482	0.126
1146	0.04466	0.126
1147	0.04461	0.1259
1148	0.04452	0.1256
1149	0.04447	0.1256
1150	0.04404	0.1257
1151	0.04388	0.1252
1152	0.04435	0.1256
1153	0.04445	0.1257
1154	0.0443	0.1257
1155	0.04438	0.1256
1156	0.04441	0.1258
1157	0.04434	0.1253
1158	0.04446	0.1257
1159	0.04432	0.1257
1160	0.04408	0.1253
1161	0.04409	0.1254
1162	0.04411	0.1252
1163	0.04406	0.1253
1164	0.04399	0.1254
1165	0.04386	0.1252
1166	0.04384	0.125
1167	0.0434	0.1247
1168	0.04351	0.1246
1169	0.04603	0.1259
1170	0.05151	0.1295
1171	0.0416	0.1278
1172	0.0443	0.1251
1173	0.0446	0.1261
1174	0.0448	0.1262
1175	0.04475	0.126
1176	0.04494	0.1261
1177	0.04471	0.126
1178	0.04692	0.1347
1179	0.03181	0.1067
1180	0.03996	0.1186
1181	0.04196	0.1228
1182	0.04641	0.1315
1183	0.04443	0.1274
1184	0.04839	0.1254
1185	0.04289	0.1238
1186	0.02536	0.1245
1187	0.03255	0.1251
1188	0.03351	0.1247
1189	0.03493	0.1246
1190	0.03514	0.1248
1191	0.0357	0.1249
1192	0.03633	0.1249
1193	0.0368	0.1249
1194	0.0369	0.1246
1195	0.03723	0.1248
1196	0.03826	0.1251
1197	0.03777	0.1249
1198	0.0383	0.125
1199	0.03918	0.1252
1200	0.03878	0.1248
1201	0.03905	0.1249
1202	0.04012	0.1253
1203	0.03959	0.1249
1204	0.04008	0.1251
1205	0.04068	0.1254
1206	0.04012	0.1251
1207	0.04042	0.1252
1208	0.04096	0.1254
1209	0.04025	0.1249
1210	0.04092	0.1251
1211	0.04055	0.125
1212	0.04058	0.1248
1213	0.04124	0.1251
1214	0.04077	0.1248
1215	0.04094	0.1247
1216	0.04189	0.1251
1217	0.04114	0.1248
1218	0.0416	0.1254
1219	0.03787	0.1155
1220	0.04669	0.1229
1221	0.04571	0.1235
1222	0.06543	0.1239
1223	0.063	0.1264
1224	0.05743	0.1233
1225	0.057	0.1226
1226	0.05541	0.1223
1227	0.05492	0.1232
1228	0.05523	0.1239
1229	0.05423	0.1237
1230	0.05363	0.1238
1231	0.0533	0.124
1232	0.05342	0.1244
1233	0.05229	0.1241
1234	0.05208	0.1242
1235	0.05249	0.1245
1236	0.04707	0.1242
1237	0.04918	0.1242
1238	0.05017	0.1241
1239	0.04872	0.1243
1240	0.03749	0.1226
1241	0.03778	0.1218
1242	0.04021	0.1241
1243	0.04155	0.1242
1244	0.0422	0.1241
1245	0.02278	0.1244
1246	0.03198	0.1245
1247	0.03334	0.1242
1248	0.04924	0.1267
1249	0.04596	0.1255
1250	0.04548	0.1223
1251	0.04288	0.1215
1252	0.03991	0.1192
1253	0.04197	0.1211
1254	0.0423	0.1219
1255	0.04463	0.1228
1256	0.04599	0.1236
1257	0.04479	0.1231
1258	0.04484	0.1233
1259	0.04532	0.1235
1260	0.04486	0.1232
1261	0.04468	0.1232
1262	0.04542	0.1235
1263	0.04466	0.1231
1264	0.04472	0.1234
1265	0.04445	0.1252
1266	0.03404	0.1177
1267	0.05019	0.1325
1268	0.01814	0.06904
1269	0.03448	0.1111
1270	0.03888	0.1296
1271	0.04298	0.1267
1272	0.0552	0.127
1273	0.04258	0.1228
1274	0.05271	0.1219
1275	0.04698	0.123
1276	0.04747	0.1248
1277	0.07354	0.1471
1278	0.02663	0.09502
1279	0.04315	0.1198
1280	0.04443	0.1222
1281	0.009818	0.1207
1282	0.03692	0.1108
1283	0.03881	0.1152
1284	0.03949	0.1168
1285	0.04063	0.1177
1286	0.05474	0.126
1287	0.0532	0.1314
1288	0.05071	0.1276
1289	0.04498	0.1222
1290	0.04658	0.1299
1291	0.05129	0.1312
1292	0.05577	0.1381
1293	0.05169	0.1327
1294	0.05072	0.1314
1295	0.05242	0.1297
1296	0.05098	0.1314
1297	0.03758	0.1151
1298	0.04214	0.1247
1299	0.04556	0.1305
1300	0.04492	0.1277
1301	0.04566	0.1296
1302	0.04781	0.1279
1303	0.04944	0.132
1304	0.04894	0.1307
1305	0.05255	0.1343
1306	0.04673	0.1229
1307	0.04853	0.1293
1308	0.042	0.1249
1309	0.03027	0.08729
1310	0.04019	0.1216
1311	0.03965	0.1196
1312	0.04583	0.13
1313	0.04666	0.1291
1314	0.04909	0.1275
1315	0.04633	0.1294
1316	0.04659	0.1333
1317	0.04724	0.1263
1318	0.04679	0.1281
1319	0.04901	0.1307
1320	0.04262	0.1311
1321	0.0464	0.1275
1322	0.0435	0.1259
1323	0.0522	0.1465
1324	0.05394	0.1414
1325	0.03744	0.1127
1326	0.04395	0.1243
1327	0.04509	0.1261
1328	0.05591	0.1412
1329	0.05045	0.1338
1330	0.04858	0.1313
1331	0.04827	0.1308
1332	0.04757	0.1299
1333	0.04693	0.129
1334	0.04663	0.1286
1335	0.04675	0.1283
1336	0.04653	0.1281
1337	0.04619	0.1278
1338	0.04622	0.1317
1339	0.04628	0.1276
1340	0.04613	0.1276
1341	0.04605	0.1272
1342	0.04617	0.1276
1343	0.04569	0.1267
1344	0.04547	0.1269
1345	0.04592	0.127
1346	0.04011	0.1268
1347	0.03613	0.1116
1348	0.06329	0.1514
1349	0.02158	0.0786
1350	0.03065	0.103
1351	0.03698	0.1165
1352	0.03944	0.1193
1353	0.04233	0.1214
1354	0.04274	0.1214
1355	0.04338	0.1222
1356	0.04421	0.123
1357	0.04393	0.1229
1358	0.04413	0.1233
1359	0.04504	0.1237
1360	0.03819	0.1182
1361	0.04507	0.1225
1362	0.04813	0.1284
1363	0.04353	0.121
1364	0.04306	0.1213
1365	0.04455	0.1238
1366	0.0452	0.1239
1367	0.04527	0.124
1368	0.04532	0.1241
1369	0.04524	0.124
1370	0.04573	0.1243
1371	0.04492	0.1218
1372	0.04505	0.1241
1373	0.04536	0.1245
1374	0.04472	0.1242
1375	0.045	0.1244
1376	0.04509	0.1244
1377	0.04759	0.127
1378	0.05201	0.1335
1379	0.04935	0.1303
1380	0.0504	0.1308
1381	0.04862	0.13
1382	0.04746	0.1284
1383	0.04695	0.1276
1384	0.04699	0.1279
1385	0.04635	0.1268
1386	0.04613	0.1266
1387	0.02751	0.1156
1388	0.03643	0.113
1389	0.03751	0.1167
1390	0.04143	0.1207
1391	0.04358	0.1243
1392	0.04735	0.1395
1393	0.04448	0.1237
1394	0.04488	0.1227
1395	0.04496	0.1243
1396	0.04549	0.1248
1397	0.04957	0.1237
1398	0.0481	0.1241
1399	0.04776	0.1245
1400	0.04755	0.1244
1401	0.04703	0.1244
1402	0.04685	0.1244
1403	0.04662	0.1242
1404	0.0466	0.1244
1405	0.04658	0.1245
1406	0.0465	0.1244
1407	0.04621	0.1243
1408	0.04688	0.1252
1409	0.04554	0.1245
1410	0.04552	0.1246
1411	0.04495	0.1242
1412	0.04403	0.1249
1413	0.04444	0.1248
1414	0.04446	0.1242
1415	0.04441	0.1242
1416	0.04435	0.1241
1417	0.0449	0.1239
1418	0.04492	0.1241
1419	0.04536	0.1243
1420	0.04524	0.1242
1421	0.04475	0.1239
1422	0.04531	0.1242
1423	0.04185	0.1224
1424	0.04304	0.1234
1425	0.04244	0.1241
1426	0.04314	0.1248
1427	0.04314	0.128
1428	0.04353	0.124
1429	0.03872	0.1186
1430	0.05271	0.1266
1431	0.04849	0.1327
1432	0.04532	0.1276
1433	0.04526	0.1271
1434	0.04666	0.1279
1435	0.04805	0.129
1436	0.04753	0.1288
1437	0.04779	0.129
1438	0.04828	0.1289
1439	0.04797	0.1288
1440	0.04804	0.1289
1441	0.0488	0.1292
1442	0.04849	0.129
1443	0.04837	0.1291
1444	0.04889	0.1294
1445	0.04847	0.1289
1446	0.04864	0.1291
1447	0.04903	0.1294
1448	0.04869	0.1291
1449	0.04841	0.1289
1450	0.0483	0.127
1451	0.04262	0.1203
1452	0.04879	0.128
1453	0.04926	0.1288
1454	0.04906	0.1287
1455	0.04922	0.1289
1456	0.04968	0.1289
1457	0.04964	0.1264
1458	0.04887	0.1259
1459	0.04936	0.1265
1460	0.05114	0.1287
1461	0.05889	0.1422
1462	0.05174	0.1275
1463	0.04992	0.1255
1464	0.0488	0.1249
1465	0.04873	0.1249
1466	0.04837	0.125
1467	0.0481	0.1249
1468	0.04791	0.1246
1469	0.04719	0.1243
1470	0.03722	0.1174
1471	0.04542	0.1279
1472	0.04444	0.126
1473	0.04634	0.1277
1474	0.04515	0.1248
1475	0.04488	0.1252
1476	0.04517	0.1257
1477	0.0452	0.1254
1478	0.04526	0.1253
1479	0.04447	0.1255
1480	0.04586	0.1252
1481	0.04567	0.1252
1482	0.04595	0.1253
1483	0.04564	0.125
1484	0.04551	0.1249
1485	0.04562	0.125
1486	0.04565	0.125
1487	0.04549	0.1247
1488	0.04479	0.1248
1489	0.04537	0.1251
1490	0.0448	0.1247
1491	0.04289	0.1236
1492	0.04174	0.124
1493	0.0444	0.1263
1494	0.04437	0.1153
1495	0.04584	0.1241
1496	0.04782	0.129
1497	0.04623	0.1257
1498	0.04561	0.1249
1499	0.04508	0.1247
1500	0.04546	0.1237
1501	0.04506	0.1248
1502	0.04454	0.1243
1503	0.04452	0.1243
1504	0.04437	0.1243
1505	0.04429	0.1242
1506	0.04403	0.1238
1507	0.04388	0.124
1508	0.04384	0.1246
1509	0.04579	0.1256
1510	0.04578	0.1244
1511	0.04519	0.1245
1512	0.04519	0.1242
1513	0.04043	0.1195
1514	0.03473	0.1224
1515	0.03976	0.1233
1516	0.04705	0.1249
1517	0.04305	0.1227
1518	0.04281	0.1238
1519	0.04334	0.1241
1520	0.04413	0.1251
1521	0.0435	0.1242
1522	0.04343	0.124
1523	0.04347	0.124
1524	0.04356	0.1242
1525	0.04344	0.124
1526	0.0435	0.124
1527	0.04374	0.1242
1528	0.04321	0.1238
1529	0.04152	0.1224
1530	0.04559	0.131
1531	0.04501	0.1258
1532	0.04414	0.1242
1533	0.04393	0.1237
1534	0.04403	0.1242
1535	0.04387	0.1239
1536	0.04375	0.1238
1537	0.04383	0.1237
1538	0.04402	0.1241
1539	0.04385	0.1238
1540	0.04382	0.1238
1541	0.04393	0.1239
1542	0.04394	0.1238
1543	0.04372	0.1238
1544	0.04385	0.1238
1545	0.04395	0.1239
1546	0.04288	0.1234
1547	0.01189	0.1061
1548	0.03135	0.1109
1549	0.04178	0.1171
1550	0.04254	0.1188
1551	0.04265	0.1196
1552	0.04305	0.1204
1553	0.0436	0.1212
1554	0.04361	0.1212
1555	0.04389	0.1216
1556	0.04391	0.122
1557	0.04392	0.122
1558	0.04388	0.1222
1559	0.04141	0.1224
1560	0.03958	0.122
1561	0.03403	0.1214
1562	0.03487	0.1229
1563	0.03721	0.1241
1564	0.03968	0.1243
1565	0.03856	0.124
1566	0.03829	0.1235
1567	0.03848	0.1232
1568	0.03884	0.1244
1569	0.04047	0.1238
1570	0.04109	0.1253
1571	0.0428	0.1246
1572	0.04323	0.1227
1573	0.04454	0.127
1574	0.04532	0.1265
1575	0.0453	0.1279
1576	0.04534	0.1279
1577	0.0455	0.1278
1578	0.04613	0.1282
1579	0.04614	0.1285
1580	0.04897	0.1316
1581	0.0494	0.1327
1582	0.04894	0.132
1583	0.04631	0.1301
1584	0.047	0.1297
1585	0.04787	0.1307
1586	0.04493	0.128
1587	0.04609	0.1298
1588	0.04521	0.1277
1589	0.04455	0.1272
1590	0.04094	0.1241
1591	0.04462	0.1265
1592	0.04446	0.1265
1593	0.04495	0.1268
1594	0.0422	0.1254
1595	0.03574	0.1128
1596	0.04338	0.1223
1597	0.04597	0.126
1598	0.04634	0.1275
1599	0.04718	0.1283
1600	0.04718	0.1253
1601	0.04522	0.1261
1602	0.04455	0.1255
1603	0.04478	0.1246
1604	0.04496	0.1256
1605	0.04452	0.1251
1606	0.04414	0.125
1607	0.04459	0.1253
1608	0.04448	0.1255
1609	0.04483	0.1266
1610	0.04429	0.1245
1611	0.04414	0.1245
1612	0.04431	0.1255
1613	0.04482	0.1251
1614	0.04457	0.1249
1615	0.0442	0.1245
1616	0.0445	0.1243
1617	0.04435	0.1264
1618	0.04445	0.125
1619	0.04387	0.1243
1620	0.04382	0.125
1621	0.04438	0.125
1622	0.04355	0.1238
1623	0.04351	0.125
1624	0.04477	0.1253
1625	0.04405	0.1239
1626	0.04465	0.1242
1627	0.04384	0.124
1628	0.04448	0.1248
1629	0.04312	0.1236
1630	0.04433	0.1256
1631	0.04458	0.1262
1632	0.04469	0.1228
1633	0.04337	0.1285
1634	0.0446	0.1267
1635	0.0437	0.125
1636	0.04588	0.1241
1637	0.04478	0.1263
1638	0.0445	0.1247
1639	0.04503	0.1257
1640	0.04417	0.1255
1641	0.04259	0.1169
1642	0.04398	0.1228
1643	0.04427	0.1236
1644	0.04437	0.1239
1645	0.04422	0.1235
1646	0.04395	0.1238
1647	0.04362	0.1234
1648	0.04456	0.1241
1649	0.04247	0.1212
1650	0.04231	0.123
1651	0.04331	0.1229
1652	0.04313	0.1234
1653	0.04263	0.1199
1654	0.0433	0.1231
1655	0.04398	0.1235
1656	0.04381	0.1235
1657	0.04558	0.1252
1658	0.04083	0.1207
1659	0.04343	0.1232
1660	0.04354	0.1235
1661	0.04359	0.1235
1662	0.04356	0.1235
1663	0.043	0.1231
1664	0.04365	0.1229
1665	0.04382	0.1233
1666	0.04373	0.123
1667	0.04384	0.1236
1668	0.04455	0.1252
1669	0.04422	0.1244
1670	0.0438	0.1237
1671	0.04228	0.121
1672	0.04345	0.123
1673	0.04323	0.1235
1674	0.04374	0.1231
1675	0.04354	0.1232
1676	0.0452	0.1242
1677	0.04316	0.1235
1678	0.04331	0.1231
1679	0.04324	0.1247
1680	0.04231	0.1204
1681	0.04804	0.1301
1682	0.04497	0.1257
1683	0.04462	0.1248
1684	0.04518	0.1243
1685	0.04303	0.125
1686	0.04423	0.1237
1687	0.04448	0.1242
1688	0.04353	0.1224
1689	0.04384	0.1234
1690	0.04332	0.1226
1691	0.0444	0.1238
1692	0.04388	0.1229
1693	0.04413	0.1237
1694	0.04459	0.1224
1695	0.04411	0.1241
1696	0.04443	0.1243
1697	0.04402	0.1237
1698	0.04488	0.1227
1699	0.04319	0.1243
1700	0.04346	0.1239
1701	0.04394	0.1242
1702	0.04355	0.1242
1703	0.04347	0.1227
1704	0.04315	0.1225
1705	0.04447	0.122
1706	0.04404	0.1232
1707	0.04432	0.123
1708	0.04439	0.1214
1709	0.0441	0.1224
1710	0.04377	0.1224
1711	0.04381	0.1222
1712	0.04416	0.1233
1713	0.04404	0.123
1714	0.04277	0.1225
1715	0.04399	0.1239
1716	0.04493	0.1223
1717	0.04414	0.121
1718	0.0443	0.1234
1719	0.04616	0.1233
1720	0.04365	0.1241
1721	0.04305	0.1231
1722	0.04385	0.123
1723	0.04323	0.1222
1724	0.04298	0.1198
1725	0.04408	0.1228
1726	0.04554	0.1216
1727	0.04374	0.1227
1728	0.04337	0.1225
1729	0.04355	0.1224
1730	0.04355	0.1227
1731	0.04357	0.1226
1732	0.04407	0.1243
1733	0.0417	0.1212
1734	0.04286	0.1215
1735	0.04371	0.1224
1736	0.04527	0.1247
1737	0.04407	0.1245
1738	0.04138	0.1192
1739	0.03732	0.117
1740	0.04383	0.1227
1741	0.04926	0.1258
1742	0.04624	0.1241
1743	0.04553	0.1231
1744	0.0449	0.123
1745	0.04339	0.1224
1746	0.04438	0.1232
1747	0.04393	0.1228
1748	0.04401	0.1229
1749	0.04407	0.1231
1750	0.0433	0.1234
1751	0.04281	0.1216
1752	0.04481	0.125
1753	0.04433	0.1238
1754	0.04358	0.1224
1755	0.04334	0.1221
1756	0.04399	0.1225
1757	0.04439	0.1225
1758	0.04308	0.1223
1759	0.04306	0.1216
1760	0.04429	0.1267
1761	0.0434	0.1232
1762	0.04338	0.1229
1763	0.04377	0.123
1764	0.04338	0.1227
1765	0.04337	0.1228
1766	0.0438	0.1228
1767	0.04366	0.1228
1768	0.04475	0.1244
1769	0.04442	0.1241
1770	0.0441	0.1231
1771	0.04369	0.1228
1772	0.04508	0.1231
1773	0.04352	0.1249
1774	0.04477	0.1244
1775	0.04784	0.1203
1776	0.0487	0.1295
1777	0.04818	0.1261
1778	0.05255	0.1288
1779	0.04883	0.1271
1780	0.04827	0.1272
1781	0.04786	0.1262
1782	0.04888	0.1279
1783	0.0491	0.1288
1784	0.04875	0.1272
1785	0.0474	0.1242
1786	0.04871	0.1285
1787	0.04875	0.1284
1788	0.04879	0.1276
1789	0.04891	0.1264
1790	0.04766	0.1266
1791	0.04809	0.1261
1792	0.04755	0.1248
1793	0.0485	0.1296
1794	0.04867	0.1286
1795	0.04834	0.1268
1796	0.04943	0.1274
1797	0.0483	0.127
1798	0.04795	0.1277
1799	0.04959	0.1282
1800	0.04777	0.1273
1801	0.04868	0.1275
1802	0.04835	0.1276
1803	0.04796	0.1284
1804	0.04875	0.1272
1805	0.04899	0.1279
1806	0.04868	0.1255
1807	0.04885	0.1276
1808	0.05062	0.1281
1809	0.04735	0.1266
1810	0.04841	0.1267
1811	0.04855	0.1273
1812	0.0489	0.1275
1813	0.04866	0.1274
1814	0.04866	0.1275
1815	0.04865	0.1274
1816	0.04884	0.1276
1817	0.04874	0.1275
1818	0.04862	0.1275
1819	0.04884	0.1276
1820	0.04869	0.1275
1821	0.04871	0.1275
1822	0.04874	0.1276
1823	0.04952	0.1277
1824	0.046	0.1246
1825	0.04475	0.1242
1826	0.04774	0.1256
1827	0.04767	0.1272
1828	0.04814	0.1274
1829	0.04858	0.1276
1830	0.0483	0.1275
1831	0.04841	0.1275
1832	0.04867	0.1274
1833	0.04917	0.1259
1834	0.04669	0.1245
1835	0.0454	0.1232
1836	0.0463	0.1243
1837	0.04571	0.1238
1838	0.0469	0.1237
1839	0.04848	0.1219
1840	0.04649	0.1234
1841	0.0429	0.1233
1842	0.0513	0.1301
1843	0.05172	0.136
1844	0.05029	0.1301
1845	0.05003	0.1303
1846	0.04945	0.1295
1847	0.04848	0.1265
1848	0.04396	0.1168
1849	0.04679	0.1245
1850	0.048	0.1264
1851	0.04857	0.126
1852	0.04864	0.1266
1853	0.0488	0.1279
1854	0.04856	0.1274
1855	0.05328	0.1373
1856	0.0517	0.1338
1857	0.05	0.1304
1858	0.04978	0.1298
1859	0.04962	0.1293
1860	0.04946	0.1295
1861	0.04964	0.1293
1862	0.04931	0.129
1863	0.04928	0.1289
1864	0.03689	0.1044
1865	0.04625	0.1236
1866	0.0485	0.124
1867	0.04661	0.1245
1868	0.04669	0.124
1869	0.04682	0.1233
1870	0.04791	0.1256
1871	0.04756	0.1246
1872	0.04672	0.124
1873	0.0465	0.1266
1874	0.04652	0.124
1875	0.04977	0.1267
1876	0.04723	0.125
1877	0.04179	0.1163
1878	0.04282	0.1206
1879	0.04463	0.1234
1880	0.04501	0.1236
1881	0.04399	0.126
1882	0.04649	0.1251
1883	0.04855	0.1248
1884	0.04592	0.1242
1885	0.0456	0.1239
1886	0.04743	0.1255
1887	0.04883	0.1263
1888	0.04992	0.1276
1889	0.05032	0.1282
1890	0.04758	0.1236
1891	0.04774	0.1283
1892	0.04519	0.1243
1893	0.0454	0.1258
1894	0.0455	0.1244
1895	0.04967	0.1287
1896	0.04653	0.1253
1897	0.04477	0.1248
1898	0.04493	0.124
1899	0.04847	0.1238
1900	0.04603	0.1238
1901	0.04436	0.1233
1902	0.04515	0.1233
1903	0.04514	0.1233
1904	0.04519	0.1232
1905	0.04498	0.1232
1906	0.04524	0.1232
1907	0.04522	0.1234
1908	0.04496	0.1229
1909	0.04444	0.1228
1910	0.0452	0.1231
1911	0.04831	0.1261
1912	0.04758	0.1266
1913	0.04903	0.1268
1914	0.04594	0.124
1915	0.04628	0.1235
1916	0.04878	0.1267
1917	0.04788	0.1262
1918	0.04844	0.1265
1919	0.0489	0.1268
1920	0.04896	0.1271
1921	0.04896	0.1272
1922	0.04879	0.1271
1923	0.04902	0.1271
1924	0.04858	0.1268
1925	0.04892	0.1273
1926	0.04893	0.1272
1927	0.04895	0.1273
1928	0.04902	0.1272
1929	0.04897	0.1272
1930	0.04907	0.1272
1931	0.04883	0.1272
1932	0.04921	0.1273
1933	0.04923	0.1274
1934	0.04914	0.1273
1935	0.04908	0.1274
1936	0.04877	0.1274
1937	0.04906	0.1273
1938	0.04876	0.1274
1939	0.04908	0.1274
1940	0.04895	0.1274
1941	0.04855	0.1275
1942	0.04877	0.1273
1943	0.04878	0.1274
1944	0.04803	0.127
1945	0.04805	0.1263
1946	0.04864	0.1272
1947	0.04807	0.1265
1948	0.04881	0.1269
1949	0.04736	0.1267
1950	0.04643	0.1248
1951	0.04576	0.1242
1952	0.04565	0.1242
1953	0.04522	0.1236
1954	0.04311	0.1232
1955	0.04668	0.1261
1956	0.04535	0.1248
1957	0.04499	0.1238
1958	0.04399	0.1238
1959	0.04864	0.1257
1960	0.0482	0.1268
1961	0.05123	0.1292
1962	0.05135	0.1322
1963	0.05027	0.1287
1964	0.05051	0.1289
1965	0.04945	0.1279
1966	0.04973	0.1283
1967	0.04987	0.1286
1968	0.04981	0.1285
1969	0.04982	0.1284
1970	0.04971	0.1283
1971	0.04972	0.1284
1972	0.04983	0.1284
1973	0.04586	0.1262
1974	0.03844	0.1183
1975	0.0442	0.1212
1976	0.047	0.1249
1977	0.04757	0.1262
1978	0.04831	0.1268
1979	0.04857	0.1269
1980	0.04848	0.1269
1981	0.04868	0.1272
1982	0.04902	0.1275
1983	0.04881	0.1273
1984	0.04866	0.1273
1985	0.04928	0.1275
1986	0.04909	0.1274
1987	0.04904	0.1274
1988	0.04919	0.1275
1989	0.0493	0.1274
1990	0.04911	0.1274
1991	0.04904	0.1275
1992	0.04947	0.1276
1993	0.04926	0.1276
1994	0.04914	0.1276
1995	0.04964	0.1276
1996	0.04918	0.1274
1997	0.04925	0.1275
1998	0.05264	0.131
1999	0.05106	0.1287
[truncated: 492 more rows]

[truncated: 23 more sheets: 5a, 5b, 6a, 6b, 7a, 7b, SI_4a, SI_4b, SI_6, SI_7, SI_8, SI_9, SI_10, SI_11, SI_12, SI_13, SI_14, SI_15, SI_16, SI_17 …]
